# Supplementary material for: One Health Genomic Perspective on Pseudescherichia vulneris: A Neglected Reservoir of Last-Resort Resistance Genes
Source: Curr Microbiol. 2026 May 19;83(7):370. doi: 10.1007/s00284-026-04948-5 (PMC13186809; doi:10.1007/s00284-026-04948-5)
Supplement: Supplementary file 6 [file 284_2026_4948_MOESM6_ESM.xlsx]

## Sheet: Summary
genome	region	length	completeness	position	total_proteins	phage_hit_proteins
NZ_CP086374.1	1	16.2Kb	questionable(90)	1-16207	21	18
NZ_CP086374.1	2	50.5Kb	intact(150)	76611-127128	80	62
NZ_CP086374.1	3	22.2Kb	intact(100)	1410072-1432324	27	15
NZ_CP086374.1	4	48Kb	questionable(90)	3562867-3610917	28	23
NZ_CP086374.1	5	50.1Kb	intact(150)	3725365-3775504	60	54
NZ_CP086374.1	6	38.9Kb	intact(150)	3866277-3905207	54	49
NZ_CP086374.1	7	32.5Kb	intact(110)	4314253-4346817	45	32
GCA_022049045.1	1	64.1Kb	intact(150)	2909808-2973918	64	51
GCA_022049045.1	2	44.9Kb	intact(150)	3979117-4024028	61	52
GCA_022049045.1	3	18Kb	incomplete(40)	4305766-4323833	29	24
GCA_037145055.1	1	60.6Kb	intact(150)	192023-252624	64	48
GCA_032071545.1	1	49Kb	intact(150)	289577-338580	71	57
GCA_032054525.1	1	29.2Kb	intact(150)	1-29291	36	33
GCA_037145235.1	1	56Kb	intact(150)	401118-457147	64	48
GCA_037145215.1	1	60.6Kb	intact(150)	192023-252624	64	48
CP166292	1	31.9Kb	questionable(90)	161922-193905	18	11
CP166292	2	40.6Kb	incomplete(20)	210390-251053	33	22
CP166292	3	14.7Kb	incomplete(30)	250284-265071	8	6
CP166292	4	8.5Kb	incomplete(20)	261824-270332	9	8
GCA_032069025.1	1	14.9Kb	incomplete(30)	59807-74726	20	10
GCA_032069025.1	2	51.8Kb	intact(150)	670562-722420	68	52
NZ_LR607338.1	1	14.9Kb	questionable(90)	110030-124974	19	19
NZ_LR607338.1	2	16.8Kb	incomplete(60)	1596289-1613116	26	22
NZ_LR607338.1	3	19.5Kb	intact(130)	2129677-2149238	23	22

## Sheet: GCA_022049045 (ASM2204904v1)
genome	region	BLAST_HIT
GCA_022049045.1	1	attL
GCA_022049045.1	1	PHAGE_Salmon_Fels_1_NC_010391: putative bacteriophage integrase; pgaptmp_002807; phage(gi169257156)
GCA_022049045.1	1	excisionase family protein; pgaptmp_002808
GCA_022049045.1	1	PHAGE_Entero_mEp237_NC_019704: hypothetical protein; pgaptmp_002809; phage(gi435439294)
GCA_022049045.1	1	PHAGE_Escher_HK639_NC_016158: hypothetical protein; pgaptmp_002810; phage(gi356870636)
GCA_022049045.1	1	PHAGE_Entero_HK225_NC_019717: DNA single-strand annealing protein; pgaptmp_002811; phage(gi428782409)
GCA_022049045.1	1	PHAGE_Entero_HK225_NC_019717: RecE; pgaptmp_002812; phage(gi428782410)
GCA_022049045.1	1	DUF1482 family protein; pgaptmp_002813
GCA_022049045.1	1	hypothetical protein; pgaptmp_002814
GCA_022049045.1	1	PHAGE_Entero_mEp213_NC_019720: prophage repressor; pgaptmp_002815; phage(gi428782641)
GCA_022049045.1	1	PHAGE_Escher_ECP1_NC_049926: hypothetical protein; pgaptmp_002816; phage(gi100062)
GCA_022049045.1	1	PHAGE_Escher_HK639_NC_016158: cII; pgaptmp_002817; phage(gi356870652)
GCA_022049045.1	1	PHAGE_Phage_Gifsy_2_NC_010393: bacteriophage DNA replication protein; Lambda gpo homolog; pgaptmp_002818; phage(gi169257279)
GCA_022049045.1	1	PHAGE_Phage_Gifsy_2_NC_010393: bacteriophage DNA replication protein; pgaptmp_002819; phage(gi169257280)
GCA_022049045.1	1	hypothetical protein; pgaptmp_002820
GCA_022049045.1	1	PHAGE_Cronob_ENT47670_NC_019927: hypothetical protein; pgaptmp_002821; phage(gi431810523)
GCA_022049045.1	1	MmcB family DNA repair protein; pgaptmp_002822
GCA_022049045.1	1	PHAGE_Gordon_Nymphadora_NC_031061: capsid maturation protease; pgaptmp_002823; phage(gi100067)
GCA_022049045.1	1	PHAGE_Pectob_ZF40_NC_019522: putative methylase; pgaptmp_002824; phage(gi422936661)
GCA_022049045.1	1	hypothetical protein; pgaptmp_002825
GCA_022049045.1	1	hypothetical protein; pgaptmp_002826
GCA_022049045.1	1	PHAGE_Entero_mEp237_NC_019704: hypothetical protein; pgaptmp_002827; phage(gi435439313)
GCA_022049045.1	1	PHAGE_Entero_mEp237_NC_019704: hypothetical protein; pgaptmp_002828; phage(gi435439314)
GCA_022049045.1	1	PHAGE_Entero_mEp237_NC_019704: hypothetical protein; pgaptmp_002829; phage(gi435439315)
GCA_022049045.1	1	PHAGE_Escher_HK639_NC_016158: hypothetical protein; pgaptmp_002830; phage(gi356870664)
GCA_022049045.1	1	PHAGE_Escher_HK639_NC_016158: Rus Holliday junction resolvase; pgaptmp_002831; phage(gi356870665)
GCA_022049045.1	1	hypothetical protein; pgaptmp_002832
GCA_022049045.1	1	PHAGE_Cronob_ENT47670_NC_019927: hypothetical protein; pgaptmp_002833; phage(gi431810516)
GCA_022049045.1	1	DUF4760 domain-containing protein; pgaptmp_002834
GCA_022049045.1	1	PHAGE_Entero_cdtI_NC_009514: lysis protein; pgaptmp_002835; phage(gi148609439)
GCA_022049045.1	1	PHAGE_Entero_N15_NC_001901: gp54; pgaptmp_002836; phage(gi9630497)
GCA_022049045.1	1	PHAGE_Entero_SfV_NC_003444: putative Rz lytic protein; pgaptmp_002837; phage(gi19549038)
GCA_022049045.1	1	PHAGE_Entero_SfV_NC_003444: putative Rz1 lytic protein; pgaptmp_002838; phage(gi19549039)
GCA_022049045.1	1	PHAGE_Pectob_ZF40_NC_019522: hypothetical protein; pgaptmp_002839; phage(gi422936678)
GCA_022049045.1	1	hypothetical protein; pgaptmp_002840
GCA_022049045.1	1	hypothetical protein; pgaptmp_002841
GCA_022049045.1	1	PHAGE_Pseudo_YMC11/02/R656_NC_028657: hypothetical protein; pgaptmp_002842; phage(gi966197911)
GCA_022049045.1	1	PHAGE_Burkho_BcepMigl_NC_019917: terminase small subunit; pgaptmp_002843; phage(gi431809885)
GCA_022049045.1	1	PHAGE_Acinet_vB_AbaS_TRS1_NC_031098: hypothetical protein; pgaptmp_002844; phage(gi100002)
GCA_022049045.1	1	PHAGE_Burkho_KL1_NC_018278: portal protein; pgaptmp_002845; phage(gi399528722)
GCA_022049045.1	1	PHAGE_Escher_HK639_NC_016158: hypothetical protein; pgaptmp_002846; phage(gi356870604)
GCA_022049045.1	1	PHAGE_Dinoro_vB_DshS_R5C_NC_041921: putative single-stranded DNA binding protein; pgaptmp_002847; phage(gi100050)
GCA_022049045.1	1	PHAGE_Acinet_Bphi_B1251_NC_019541: major capsid protein; pgaptmp_002848; phage(gi423262007)
GCA_022049045.1	1	PHAGE_Escher_HK639_NC_016158: hypothetical protein; pgaptmp_002849; phage(gi356870608)
GCA_022049045.1	1	PHAGE_Salmon_SSU5_NC_018843: hypothetical protein; pgaptmp_002850; phage(gi410491538)
GCA_022049045.1	1	PHAGE_Escher_HK639_NC_016158: hypothetical protein; pgaptmp_002851; phage(gi356870609)
GCA_022049045.1	1	PHAGE_Escher_HK639_NC_016158: hypothetical protein; pgaptmp_002852; phage(gi356870610)
GCA_022049045.1	1	PHAGE_Escher_HK639_NC_016158: hypothetical protein; pgaptmp_002853; phage(gi356870611)
GCA_022049045.1	1	PHAGE_Cronob_phiES15_NC_018454: putative major tail protein; pgaptmp_002854; phage(gi401817602)
GCA_022049045.1	1	PHAGE_Escher_HK639_NC_016158: hypothetical protein; pgaptmp_002855; phage(gi356870614)
GCA_022049045.1	1	PHAGE_Edward_eiAU_NC_042029: tail assembly protein; pgaptmp_002856; phage(gi100053)
GCA_022049045.1	1	PHAGE_Entero_c_1_NC_019706: tail length tape measure protein; pgaptmp_002857; phage(gi428781748)
GCA_022049045.1	1	hypothetical protein; pgaptmp_002858
GCA_022049045.1	1	PHAGE_Escher_HK639_NC_016158: minor tail protein; pgaptmp_002859; phage(gi356870619)
GCA_022049045.1	1	PHAGE_Escher_HK639_NC_016158: minor tail protein L; pgaptmp_002860; phage(gi356870620)
GCA_022049045.1	1	PHAGE_Escher_HK639_NC_016158: tail assembly protein K; pgaptmp_002861; phage(gi356870621)
GCA_022049045.1	1	PHAGE_Escher_HK639_NC_016158: tail assembly protein; pgaptmp_002862; phage(gi356870622)
GCA_022049045.1	1	PHAGE_Escher_HK639_NC_016158: host specificity protein; pgaptmp_002863; phage(gi356870623)
GCA_022049045.1	1	PHAGE_Klebsi_vB_KpnS_Call_NC_049836: hypothetical protein; pgaptmp_002864; phage(gi100023)
GCA_022049045.1	1	PHAGE_Klebsi_KL_NC_049838: capsid decoration protein; pgaptmp_002865; phage(gi100066)
GCA_022049045.1	1	PHAGE_Entero_mEpX2_NC_019705: tail fiber; pgaptmp_002866; phage(gi428765638)
GCA_022049045.1	1	PHAGE_Escher_HK639_NC_016158: UmuD; pgaptmp_002867; phage(gi356870628)
GCA_022049045.1	1	PHAGE_Cronob_ENT39118_NC_019934: DNA polymerase; pgaptmp_002868; phage(gi431811050)
GCA_022049045.1	1	hypothetical protein; pgaptmp_002869
GCA_022049045.1	1	PHAGE_Cronob_ENT39118_NC_019934: DNA polymerase; pgaptmp_002870; phage(gi431811050)
GCA_022049045.1	1	attR
GCA_022049045.1	2	PHAGE_Pseudo_H66_NC_042342: hypothetical protein; pgaptmp_003830; phage(gi100015)
GCA_022049045.1	2	YejL family protein; pgaptmp_003831
GCA_022049045.1	2	LPS biosynthesis-modulating metalloenzyme YejM; pgaptmp_003832
GCA_022049045.1	2	tRNA
GCA_022049045.1	2	attL
GCA_022049045.1	2	PHAGE_Entero_mEp390_NC_019721: hypothetical protein; pgaptmp_003834; phage(gi428782690)
GCA_022049045.1	2	PHAGE_Entero_HK225_NC_019717: hypothetical protein; pgaptmp_003835; phage(gi428782404)
GCA_022049045.1	2	PHAGE_Salmon_SPN9CC_NC_017985: bactoprenol-linked glucose translocase; pgaptmp_003836; phage(gi389060491)
GCA_022049045.1	2	PHAGE_Cronob_ENT47670_NC_019927: bactoprenol glucosyl transferase; pgaptmp_003837; phage(gi431810504)
GCA_022049045.1	2	PHAGE_Salmon_ST64T_NC_004348: O-antigen conversion protein C; pgaptmp_003838; phage(gi24371535)
GCA_022049045.1	2	PHAGE_Salmon_64795_sal3_NC_031918: minor tail protein; pgaptmp_003839; phage(gi100056)
GCA_022049045.1	2	PHAGE_Pseudo_PS_1_NC_029066: tail protein; pgaptmp_003840; phage(gi985757719)
GCA_022049045.1	2	PHAGE_Pseudo_JBD44_NC_030929: hypothetical protein; pgaptmp_003841; phage(gi100036)
GCA_022049045.1	2	PHAGE_Pseudo_PAJU2_NC_011373: hypothetical protein; pgaptmp_003842; phage(gi209552439)
GCA_022049045.1	2	PHAGE_Pseudo_JBD44_NC_030929: holin; pgaptmp_003843; phage(gi100034)
GCA_022049045.1	2	PHAGE_Entero_mEp235_NC_019708: tail length tape measure protein; pgaptmp_003844; phage(gi428781825)
GCA_022049045.1	2	PHAGE_Entero_mEp235_NC_019708: hypothetical protein; pgaptmp_003845; phage(gi428781824)
GCA_022049045.1	2	PHAGE_Entero_mEp235_NC_019708: tail assembly chaperone; pgaptmp_003846; phage(gi428781823)
GCA_022049045.1	2	PHAGE_Entero_mEp235_NC_019708: major tail subunit; pgaptmp_003847; phage(gi428781822)
GCA_022049045.1	2	PHAGE_Entero_mEp235_NC_019708: hypothetical protein; pgaptmp_003848; phage(gi428781821)
GCA_022049045.1	2	PHAGE_Entero_mEp235_NC_019708: hypothetical protein; pgaptmp_003849; phage(gi428781820)
GCA_022049045.1	2	PHAGE_Entero_mEp235_NC_019708: hypothetical protein; pgaptmp_003850; phage(gi428781819)
GCA_022049045.1	2	PHAGE_Entero_mEp235_NC_019708: hypothetical protein; pgaptmp_003851; phage(gi428781818)
GCA_022049045.1	2	PHAGE_Entero_mEp235_NC_019708: head-tail connector II; pgaptmp_003852; phage(gi428781817)
GCA_022049045.1	2	PHAGE_Entero_mEp235_NC_019708: head-tail connector I; pgaptmp_003853; phage(gi428781816)
GCA_022049045.1	2	PHAGE_Entero_mEp235_NC_019708: major head subunit; pgaptmp_003854; phage(gi428781815)
GCA_022049045.1	2	PHAGE_Entero_mEp235_NC_019708: head maturation protease; pgaptmp_003855; phage(gi428781814)
GCA_022049045.1	2	PHAGE_Entero_mEp235_NC_019708: portal protein; pgaptmp_003856; phage(gi428781813)
GCA_022049045.1	2	PHAGE_Salmon_ST64B_NC_004313: Terminase large subunit; pgaptmp_003857; phage(gi23505447)
GCA_022049045.1	2	PHAGE_Entero_SfV_NC_003444: small terminase subunit; pgaptmp_003858; phage(gi19548991)
GCA_022049045.1	2	PHAGE_Entero_mEp235_NC_019708: putative HNH endonuclease; pgaptmp_003859; phage(gi428781871)
GCA_022049045.1	2	hypothetical protein; pgaptmp_003860
GCA_022049045.1	2	PHAGE_Entero_SfI_NC_027339: hypothetical protein; pgaptmp_003861; phage(gi849250283)
GCA_022049045.1	2	hypothetical protein; pgaptmp_003862
GCA_022049045.1	2	hypothetical protein; pgaptmp_003863
GCA_022049045.1	2	PHAGE_Entero_phi80_NC_021190: endopeptidase; pgaptmp_003864; phage(gi824479637)
GCA_022049045.1	2	PHAGE_Entero_phi80_NC_021190: lysozyme; pgaptmp_003865; phage(gi824479636)
GCA_022049045.1	2	PHAGE_Entero_phi80_NC_021190: holin; pgaptmp_003866; phage(gi824479635)
GCA_022049045.1	2	hypothetical protein; pgaptmp_003867
GCA_022049045.1	2	PHAGE_Cronob_ENT39118_NC_019934: hypothetical protein; pgaptmp_003868; phage(gi431811073)
GCA_022049045.1	2	PHAGE_Mannhe_vB_MhS_535AP2_NC_028853: toxin-antitoxin system antitoxin component HicA; pgaptmp_003869; phage(gi971749601)
GCA_022049045.1	2	PHAGE_Shigel_SfIV_NC_022749: hypothetical protein; pgaptmp_003870; phage(gi557307575)
GCA_022049045.1	2	PHAGE_Shigel_SfIV_NC_022749: hypothetical protein; pgaptmp_003871; phage(gi557307574)
GCA_022049045.1	2	PHAGE_Entero_cdtI_NC_009514: antitermination protein Q; pgaptmp_003872; phage(gi148609434)
GCA_022049045.1	2	PHAGE_Entero_mEp460_NC_019716: hypothetical protein; pgaptmp_003873; phage(gi428782365)
GCA_022049045.1	2	PHAGE_Cronob_ENT47670_NC_019927: phage antirepressor protein; pgaptmp_003874; phage(gi431810509)
GCA_022049045.1	2	PHAGE_Entero_mEp390_NC_019721: holliday-junction resolvase RusA; pgaptmp_003875; phage(gi428782708)
GCA_022049045.1	2	PHAGE_Shigel_SfIV_NC_022749: regulation protein; pgaptmp_003876; phage(gi557307569)
GCA_022049045.1	2	PHAGE_Salmon_118970_sal3_NC_031940: hypothetical protein; pgaptmp_003877; phage(gi100061)
GCA_022049045.1	2	PHAGE_Entero_SfV_NC_003444: hypothetical protein; pgaptmp_003878; phage(gi19549027)
GCA_022049045.1	2	PHAGE_Shigel_SfII_NC_021857: O protein family protein; pgaptmp_003879; phage(gi526244675)
GCA_022049045.1	2	PHAGE_Salmon_118970_sal3_NC_031940: hypothetical protein; pgaptmp_003880; phage(gi100119)
GCA_022049045.1	2	PHAGE_Entero_mEp390_NC_019721: hypothetical protein; pgaptmp_003881; phage(gi428782704)
GCA_022049045.1	2	PHAGE_Entero_mEp390_NC_019721: prophage anti-repressor; pgaptmp_003882; phage(gi428782702)
GCA_022049045.1	2	PHAGE_Erwini_vB_EhrS_59_NC_048198: tail tip protein; pgaptmp_003883; phage(gi100054)
GCA_022049045.1	2	PHAGE_Shigel_SfIV_NC_022749: hypothetical protein; pgaptmp_003884; phage(gi557307562)
GCA_022049045.1	2	PHAGE_Salmon_ST160_NC_014900: hypothetical protein; pgaptmp_003885; phage(gi318065911)
GCA_022049045.1	2	hypothetical protein; pgaptmp_003886
GCA_022049045.1	2	PHAGE_Entero_P1_NC_005856: PmgT; pgaptmp_003887; phage(gi46401715)
GCA_022049045.1	2	hypothetical protein; pgaptmp_003888
GCA_022049045.1	2	PHAGE_Salmon_118970_sal3_NC_031940: hypothetical protein; pgaptmp_003889; phage(gi100043)
GCA_022049045.1	2	hypothetical protein; pgaptmp_003890
GCA_022049045.1	2	PHAGE_Entero_mEp235_NC_019708: integrase; pgaptmp_003891; phage(gi428781836)
GCA_022049045.1	2	attR
GCA_022049045.1	3	PHAGE_Erwini_vB_EhrS_59_NC_048198: hypothetical protein; pgaptmp_004137; phage(gi100022)
GCA_022049045.1	3	PHAGE_Salmon_SJ46_NC_031129: holin; pgaptmp_004138; phage(gi100034)
GCA_022049045.1	3	PHAGE_Salmon_SEN34_NC_028699: tail fiber protein; pgaptmp_004139; phage(gi966201444)
GCA_022049045.1	3	PHAGE_Salmon_SEN34_NC_028699: hypothetical protein; pgaptmp_004140; phage(gi966201437)
GCA_022049045.1	3	PHAGE_Salmon_SEN34_NC_028699: hypothetical protein; pgaptmp_004141; phage(gi966201437)
GCA_022049045.1	3	PHAGE_Salmon_SEN34_NC_028699: hypothetical protein; pgaptmp_004142; phage(gi966201436)
GCA_022049045.1	3	PHAGE_Salmon_SEN34_NC_028699: hypothetical protein; pgaptmp_004143; phage(gi966201443)
GCA_022049045.1	3	PHAGE_Salmon_SEN34_NC_028699: hypothetical protein; pgaptmp_004144; phage(gi966201442)
GCA_022049045.1	3	PHAGE_Salmon_SEN34_NC_028699: hypothetical protein; pgaptmp_004145; phage(gi966201441)
GCA_022049045.1	3	PHAGE_Salmon_SEN34_NC_028699: baseplate assembly protein; pgaptmp_004146; phage(gi966201439)
GCA_022049045.1	3	PHAGE_Salmon_SEN34_NC_028699: hypothetical protein; pgaptmp_004147; phage(gi966201437)
GCA_022049045.1	3	hypothetical protein; pgaptmp_004148
GCA_022049045.1	3	PHAGE_Salmon_SEN34_NC_028699: hypothetical protein; pgaptmp_004149; phage(gi966201436)
GCA_022049045.1	3	PHAGE_Salmon_SEN34_NC_028699: hypothetical protein; pgaptmp_004150; phage(gi966201437)
GCA_022049045.1	3	hypothetical protein; pgaptmp_004151
GCA_022049045.1	3	PHAGE_Salmon_SEN34_NC_028699: hypothetical protein; pgaptmp_004152; phage(gi966201436)
GCA_022049045.1	3	PHAGE_Salmon_SEN34_NC_028699: hypothetical protein; pgaptmp_004153; phage(gi966201437)
GCA_022049045.1	3	hypothetical protein; pgaptmp_004154
GCA_022049045.1	3	hypothetical protein; pgaptmp_004155
GCA_022049045.1	3	PHAGE_Salmon_SEN34_NC_028699: hypothetical protein; pgaptmp_004156; phage(gi966201436)
GCA_022049045.1	3	PHAGE_Salmon_SEN34_NC_028699: hypothetical protein; pgaptmp_004157; phage(gi966201435)
GCA_022049045.1	3	PHAGE_Salmon_SEN34_NC_028699: hypothetical protein; pgaptmp_004158; phage(gi966201434)
GCA_022049045.1	3	PHAGE_Salmon_SEN34_NC_028699: tail tape measure protein; pgaptmp_004159; phage(gi966201433)
GCA_022049045.1	3	lytic transglycosylase; pgaptmp_004160
GCA_022049045.1	3	PHAGE_Salmon_SEN34_NC_028699: hypothetical protein; pgaptmp_004161; phage(gi966201432)
GCA_022049045.1	3	PHAGE_Salmon_SEN34_NC_028699: hypothetical protein; pgaptmp_004162; phage(gi966201431)
GCA_022049045.1	3	PHAGE_Salmon_SEN34_NC_028699: hypothetical protein; pgaptmp_004163; phage(gi966201430)
GCA_022049045.1	3	PHAGE_Salmon_SEN34_NC_028699: hypothetical protein; pgaptmp_004164; phage(gi966201429)
GCA_022049045.1	3	PHAGE_Endosy_APSE_1_NC_000935: P5; pgaptmp_004165; phage(gi9633603)

## Sheet: GCA_026651835 (NZ_CP086374.1)
genome	region	BLAST_HIT
NZ_CP086374.1	1	PHAGE_Entero_mEp235_NC_019708: head-tail connector II; LMA04_RS00005; phage(gi428781817)
NZ_CP086374.1	1	PHAGE_Entero_HK022_NC_002166: gp8; LMA04_RS00010; phage(gi9634127)
NZ_CP086374.1	1	PHAGE_Entero_HK022_NC_002166: gp9; LMA04_RS00015; phage(gi9634128)
NZ_CP086374.1	1	PHAGE_Entero_HK022_NC_002166: gp10; LMA04_RS00020; phage(gi9634129)
NZ_CP086374.1	1	PHAGE_Entero_HK022_NC_002166: gp11; LMA04_RS00025; phage(gi9634130)
NZ_CP086374.1	1	PHAGE_Entero_HK022_NC_002166: major tail subunit; LMA04_RS00030; phage(gi9634131)
NZ_CP086374.1	1	PHAGE_Entero_HK022_NC_002166: lambda gpG analog; LMA04_RS00035; phage(gi9634132)
NZ_CP086374.1	1	PHAGE_Entero_HK022_NC_002166: lambda gpT analog; LMA04_RS00040; phage(gi9634133)
NZ_CP086374.1	1	PHAGE_Cronob_phiES15_NC_018454: hypothetical protein; LMA04_RS00045; phage(gi401817606)
NZ_CP086374.1	1	PHAGE_Entero_HK022_NC_002166: tail length tape measure protein; LMA04_RS00050; phage(gi9634134)
NZ_CP086374.1	1	PHAGE_Entero_HK022_NC_002166: gp17; LMA04_RS00055; phage(gi9634135)
NZ_CP086374.1	1	PHAGE_Entero_HK022_NC_002166: gp18; LMA04_RS00060; phage(gi9634136)
NZ_CP086374.1	1	PHAGE_Entero_c_1_NC_019706: central tail fiber; LMA04_RS00065; phage(gi428781753)
NZ_CP086374.1	1	PHAGE_Klebsi_vB_KpnS_15_38_KLPPOU149_NC_049842: terminase large subunit; LMA04_RS00070; phage(gi100070)
NZ_CP086374.1	1	PHAGE_Klebsi_KL_NC_049838: capsid decoration protein; LMA04_RS00075; phage(gi100066)
NZ_CP086374.1	1	PHAGE_Escher_HK75_NC_016160: phage tail protein 1; LMA04_RS00080; phage(gi356870701)
NZ_CP086374.1	1	PHAGE_Cronob_phiES15_NC_018454: hypothetical protein; LMA04_RS00085; phage(gi401817615)
NZ_CP086374.1	1	hypothetical protein; LMA04_RS00090
NZ_CP086374.1	1	hydrolase; LMA04_RS00095
NZ_CP086374.1	1	aspartate--tRNA ligase; LMA04_RS00100
NZ_CP086374.1	1	PHAGE_Klebsi_Miro_NC_041981: major capsid protein; LMA04_RS00105; phage(gi100359)
NZ_CP086374.1	2	PHAGE_Lactob_Lb_NC_047983: minor tail protein; LMA04_RS00410; phage(gi100055)
NZ_CP086374.1	2	septum site-determining protein MinC; LMA04_RS00415
NZ_CP086374.1	2	attL
NZ_CP086374.1	2	PHAGE_Edward_GF_2_NC_026611: putative integrase; LMA04_RS00420; phage(gi764162281)
NZ_CP086374.1	2	PHAGE_Entero_933W_NC_000924: hypothetical protein; LMA04_RS00425; phage(gi9632469)
NZ_CP086374.1	2	PHAGE_Salmon_SJ46_NC_031129: hypothetical protein; LMA04_RS00430; phage(gi100091)
NZ_CP086374.1	2	PHAGE_Shigel_Sf6_NC_005344: gene 48 protein; LMA04_RS00435; phage(gi41057325)
NZ_CP086374.1	2	PHAGE_Entero_HK446_NC_019714: NinX protein; LMA04_RS00440; phage(gi428782242)
NZ_CP086374.1	2	PHAGE_Entero_BP_4795_NC_004813: DksA-like zinc finger domain containing protein; LMA04_RS00445; phage(gi157165993)
NZ_CP086374.1	2	PHAGE_Entero_SfI_NC_027339: hypothetical protein; LMA04_RS00450; phage(gi849250256)
NZ_CP086374.1	2	PHAGE_Entero_SfI_NC_027339: hypothetical protein; LMA04_RS00455; phage(gi849250257)
NZ_CP086374.1	2	PHAGE_Escher_HK639_NC_016158: hypothetical protein; LMA04_RS00460; phage(gi356870638)
NZ_CP086374.1	2	PHAGE_Escher_HK639_NC_016158: phage related recombination protein; LMA04_RS00465; phage(gi356870639)
NZ_CP086374.1	2	PHAGE_Escher_HK639_NC_016158: hypothetical protein; LMA04_RS00470; phage(gi356870640)
NZ_CP086374.1	2	PHAGE_Escher_HK639_NC_016158: hypothetical protein; LMA04_RS00480; phage(gi356870642)
NZ_CP086374.1	2	hypothetical protein; LMA04_RS00485
NZ_CP086374.1	2	hypothetical protein; LMA04_RS00490
NZ_CP086374.1	2	hypothetical protein; LMA04_RS00495
NZ_CP086374.1	2	hypothetical protein; LMA04_RS00500
NZ_CP086374.1	2	PHAGE_Edward_GF_2_NC_026611: putative anti-termination protein N; LMA04_RS00505; phage(gi764162303)
NZ_CP086374.1	2	PHAGE_Escher_HK75_NC_016160: cI repressor; LMA04_RS00510; phage(gi356870714)
NZ_CP086374.1	2	PHAGE_Salmon_UPF_BP1_NC_047875: hypothetical protein; LMA04_RS00515; phage(gi100007)
NZ_CP086374.1	2	PHAGE_Entero_HK633_NC_019719: CII protein; LMA04_RS00520; phage(gi428782569)
NZ_CP086374.1	2	PHAGE_Salmon_SEN22_NC_028696: hypothetical protein; LMA04_RS00525; phage(gi966201354)
NZ_CP086374.1	2	PHAGE_Entero_Sf101_NC_027398: replication protein O; LMA04_RS00530; phage(gi849122306)
NZ_CP086374.1	2	PHAGE_Salmon_epsilon34_NC_011976: DNA replication protein; LMA04_RS00535; phage(gi221328670)
NZ_CP086374.1	2	MarR family transcriptional regulator; LMA04_RS00540
NZ_CP086374.1	2	PHAGE_Edward_eiAU_NC_042029: hypothetical protein; LMA04_RS00545; phage(gi100019)
NZ_CP086374.1	2	hypothetical protein; LMA04_RS00550
NZ_CP086374.1	2	PHAGE_Entero_c_1_NC_019706: hypothetical protein; LMA04_RS00555; phage(gi428781768)
NZ_CP086374.1	2	PHAGE_Escher_phiV10_NC_007804: hypothetical protein; LMA04_RS00560; phage(gi89152464)
NZ_CP086374.1	2	PHAGE_Dickey_Limestone_NC_019925: hypothetical protein; LMA04_RS00565; phage(gi448260047)
NZ_CP086374.1	2	hypothetical protein; LMA04_RS00570
NZ_CP086374.1	2	PHAGE_Burkho_BcepIL02_NC_012743: hypothetical protein; LMA04_RS00575; phage(gi238801652)
NZ_CP086374.1	2	PHAGE_Salmon_UPF_BP1_NC_047875: hypothetical protein; LMA04_RS00580; phage(gi100016)
NZ_CP086374.1	2	PHAGE_Salmon_SEN22_NC_028696: HNH homing endonuclease; LMA04_RS00585; phage(gi966201357)
NZ_CP086374.1	2	PHAGE_Phage_Gifsy_1_NC_010392: NinG; LMA04_RS00590; phage(gi169257246)
NZ_CP086374.1	2	hypothetical protein; LMA04_RS00595
NZ_CP086374.1	2	PHAGE_Salmon_UPF_BP1_NC_047875: hypothetical protein; LMA04_RS00600; phage(gi100024)
NZ_CP086374.1	2	hypothetical protein; LMA04_RS00605
NZ_CP086374.1	2	hypothetical protein; LMA04_RS00610
NZ_CP086374.1	2	PHAGE_Aeromo_LAh_8_NC_048775: hypothetical protein; LMA04_RS00615; phage(gi100112)
NZ_CP086374.1	2	PHAGE_Salmon_9NA_NC_025443: hypothetical protein; LMA04_RS00620; phage(gi712914014)
NZ_CP086374.1	2	PHAGE_Entero_mEp390_NC_019721: hypothetical protein; LMA04_RS00625; phage(gi428782715)
NZ_CP086374.1	2	hypothetical protein; LMA04_RS00630
NZ_CP086374.1	2	PHAGE_Gordon_McGonagall_NC_030912: hypothetical protein; LMA04_RS00635; phage(gi100016)
NZ_CP086374.1	2	hypothetical protein; LMA04_RS00640
NZ_CP086374.1	2	PHAGE_Acinet_AbP2_NC_041998: minor tail protein; LMA04_RS00645; phage(gi100056)
NZ_CP086374.1	2	PHAGE_Pectob_ZF40_NC_019522: putative TerL large-subunit terminase; LMA04_RS00650; phage(gi422936681)
NZ_CP086374.1	2	PHAGE_Aeromo_vB_AsaM_56_NC_019527: putative portal protein; LMA04_RS00655; phage(gi422937534)
NZ_CP086374.1	2	PHAGE_Edward_GF_2_NC_026611: putative head protein; LMA04_RS00660; phage(gi764162251)
NZ_CP086374.1	2	PHAGE_Salmon_II_E1_NC_010495: putative endonuclease protein; LMA04_RS00665; phage(gi170676322)
NZ_CP086374.1	2	PHAGE_Acinet_WCHABP1_NC_041966: hypothetical protein; LMA04_RS00670; phage(gi100029)
NZ_CP086374.1	2	PHAGE_Edward_GF_2_NC_026611: hypothetical protein; LMA04_RS00675; phage(gi764162254)
NZ_CP086374.1	2	PHAGE_Burkho_BcepNY3_NC_009604: major capsid protein; LMA04_RS00680; phage(gi149882911)
NZ_CP086374.1	2	PHAGE_Acinet_WCHABP1_NC_041966: hypothetical protein; LMA04_RS00685; phage(gi100026)
NZ_CP086374.1	2	PHAGE_Xantho_OP2_NC_007710: hypothetical protein; LMA04_RS00690; phage(gi84662659)
NZ_CP086374.1	2	PHAGE_Edward_GF_2_NC_026611: hypothetical protein; LMA04_RS00695; phage(gi764162258)
NZ_CP086374.1	2	PHAGE_Edward_GF_2_NC_026611: hypothetical protein; LMA04_RS00700; phage(gi764162259)
NZ_CP086374.1	2	PHAGE_Edward_GF_2_NC_026611: hypothetical protein; LMA04_RS00705; phage(gi764162260)
NZ_CP086374.1	2	PHAGE_Edward_GF_2_NC_026611: hypothetical protein; LMA04_RS00710; phage(gi764162261)
NZ_CP086374.1	2	PHAGE_Edward_GF_2_NC_026611: hypothetical protein; LMA04_RS00715; phage(gi764162262)
NZ_CP086374.1	2	PHAGE_Edward_GF_2_NC_026611: hypothetical protein; LMA04_RS00720; phage(gi764162263)
NZ_CP086374.1	2	PHAGE_Aeromo_vB_AsaM_56_NC_019527: hypothetical protein; LMA04_RS00725; phage(gi422937552)
NZ_CP086374.1	2	PHAGE_Salmon_SEN34_NC_028699: tail tape measure protein; LMA04_RS00730; phage(gi966201433)
NZ_CP086374.1	2	PHAGE_Edward_GF_2_NC_026611: hypothetical protein; LMA04_RS00735; phage(gi764162271)
NZ_CP086374.1	2	PHAGE_Edward_GF_2_NC_026611: putative structural protein; LMA04_RS00740; phage(gi764162272)
NZ_CP086374.1	2	PHAGE_Edward_GF_2_NC_026611: hypothetical protein; LMA04_RS00745; phage(gi764162273)
NZ_CP086374.1	2	PHAGE_Edward_GF_2_NC_026611: putative baseplate protein; LMA04_RS00750; phage(gi764162274)
NZ_CP086374.1	2	hypothetical protein; LMA04_RS00755
NZ_CP086374.1	2	PHAGE_Edward_GF_2_NC_026611: putative head protein; LMA04_RS00760; phage(gi764162251)
NZ_CP086374.1	2	PHAGE_Edward_GF_2_NC_026611: hypothetical protein; LMA04_RS00765; phage(gi764162275)
NZ_CP086374.1	2	PHAGE_Edward_GF_2_NC_026611: hypothetical protein; LMA04_RS00770; phage(gi764162276)
NZ_CP086374.1	2	PHAGE_Edward_GF_2_NC_026611: hypothetical protein; LMA04_RS00775; phage(gi764162277)
NZ_CP086374.1	2	PHAGE_Escher_KBNP1711_NC_023593: putative tail fiber protein; LMA04_RS00780; phage(gi589892335)
NZ_CP086374.1	2	PHAGE_Escher_pro483_NC_028943: tail fiber assembly protein; LMA04_RS00785; phage(gi971758532)
NZ_CP086374.1	2	attR
NZ_CP086374.1	2	YcgL domain-containing protein; LMA04_RS00790
NZ_CP086374.1	2	fumarylacetoacetate hydrolase family protein; LMA04_RS00795
NZ_CP086374.1	2	YcgN family cysteine cluster protein; LMA04_RS00800
NZ_CP086374.1	2	disulfide bond formation protein DsbB; LMA04_RS00805
NZ_CP086374.1	2	PHAGE_Strept_phiC31_NC_001978: gp26; LMA04_RS00810; phage(gi40807292)
NZ_CP086374.1	3	attL
NZ_CP086374.1	3	PHAGE_Erwini_vB_EamM_Y3_NC_047880: minor tail protein; LMA04_RS06895; phage(gi100287)
NZ_CP086374.1	3	hypothetical protein; LMA04_RS06900
NZ_CP086374.1	3	bleomycin resistance protein; LMA04_RS06905
NZ_CP086374.1	3	hypothetical protein; LMA04_RS22650
NZ_CP086374.1	3	hypothetical protein; LMA04_RS06910
NZ_CP086374.1	3	PHAGE_Entero_mEpX2_NC_019705: tail length tape measure protein; LMA04_RS06915; phage(gi428765628)
NZ_CP086374.1	3	PHAGE_Brucel_BiPBO1_NC_031264: hypothetical protein; LMA04_RS06920; phage(gi100002)
NZ_CP086374.1	3	PHAGE_Shigel_SfIV_NC_022749: small terminase subunit; LMA04_RS06925; phage(gi557307527)
NZ_CP086374.1	3	PHAGE_Bacill_phi105_NC_004167: hypothetical protein; LMA04_RS06935; phage(gi22855043)
NZ_CP086374.1	3	PHAGE_Shigel_SfII_NC_021857: head-tail connector protein; LMA04_RS06940; phage(gi526244642)
NZ_CP086374.1	3	PHAGE_Pseudo_PAJU2_NC_011373: putative head-tail adaptor; LMA04_RS06945; phage(gi209552428)
NZ_CP086374.1	3	PHAGE_Shigel_SfIV_NC_022749: portal protein; LMA04_RS06950; phage(gi557307529)
NZ_CP086374.1	3	PHAGE_Clostr_phi3626_NC_003524: putative prohead protease; LMA04_RS06955; phage(gi20065968)
NZ_CP086374.1	3	PHAGE_Salmon_ST64B_NC_004313: Major capsid protein precursor; LMA04_RS06960; phage(gi23505451)
NZ_CP086374.1	3	hypothetical protein; LMA04_RS06965
NZ_CP086374.1	3	hypothetical protein; LMA04_RS06970
NZ_CP086374.1	3	PHAGE_Entero_P4_NC_001609: DNA primase; LMA04_RS06975; phage(gi9627512)
NZ_CP086374.1	3	hypothetical protein; LMA04_RS06980
NZ_CP086374.1	3	hypothetical protein; LMA04_RS06985
NZ_CP086374.1	3	host cell division inhibitor Icd-like protein; LMA04_RS06990
NZ_CP086374.1	3	YlcI/YnfO family protein; LMA04_RS06995
NZ_CP086374.1	3	PHAGE_Stx2_c_Stx2a_F451_NC_049924: hypothetical protein; LMA04_RS07000; phage(gi100006)
NZ_CP086374.1	3	PHAGE_Entero_P4_NC_001609: transcriptional regulator; LMA04_RS07005; phage(gi9627517)
NZ_CP086374.1	3	PHAGE_Entero_P4_NC_001609: transcriptional regulator; LMA04_RS07010; phage(gi9627517)
NZ_CP086374.1	3	hypothetical protein; LMA04_RS07015
NZ_CP086374.1	3	hypothetical protein; LMA04_RS07020
NZ_CP086374.1	3	attR
NZ_CP086374.1	3	PROPHAGE_Escher_CFT073: putative prophage integrase; LMA04_RS07025; phage(gi26250313)
NZ_CP086374.1	4	attL
NZ_CP086374.1	4	PHAGE_Xantho_XcP1_NC_048147: primase; LMA04_RS17055; phage(gi100047)
NZ_CP086374.1	4	PHAGE_Klebsi_ST437_OXA245phi4.1_NC_049448: tail assembly protein; LMA04_RS17060; phage(gi100053)
NZ_CP086374.1	4	PHAGE_Klebsi_ST437_OXA245phi4.1_NC_049448: tail assembly protein; LMA04_RS17065; phage(gi100053)
NZ_CP086374.1	4	PHAGE_Entero_P4_NC_001609: DNA primase; LMA04_RS17070; phage(gi9627512)
NZ_CP086374.1	4	PHAGE_Entero_P4_NC_001609: hypothetical protein; LMA04_RS17075; phage(gi9627513)
NZ_CP086374.1	4	hypothetical protein; LMA04_RS17080
NZ_CP086374.1	4	PHAGE_Entero_P4_NC_001609: putative CI repressor; LMA04_RS17085; phage(gi9627516)
NZ_CP086374.1	4	PHAGE_Entero_P4_NC_001609: transcriptional regulator; LMA04_RS17090; phage(gi9627517)
NZ_CP086374.1	4	hypothetical protein; LMA04_RS17095
NZ_CP086374.1	4	PHAGE_Klebsi_ST147_VIM1phi7.1_NC_049451: hypothetical protein; LMA04_RS17100; phage(gi100036)
NZ_CP086374.1	4	hypothetical protein; LMA04_RS17105
NZ_CP086374.1	4	PHAGE_Klebsi_ST16_OXA48phi5.4_NC_049450: hypothetical protein; LMA04_RS17110; phage(gi100015)
NZ_CP086374.1	4	PHAGE_Klebsi_ST16_OXA48phi5.4_NC_049450: hypothetical protein; LMA04_RS17115; phage(gi100016)
NZ_CP086374.1	4	PHAGE_Entero_P4_NC_001609: integrase; LMA04_RS17120; phage(gi9627511)
NZ_CP086374.1	4	tRNA
NZ_CP086374.1	4	attR
NZ_CP086374.1	4	PHAGE_Pantoe_vB_PagM_LIET2_NC_048751: nicotinamide mononucleotide transporter; LMA04_RS17130; phage(gi100101)
NZ_CP086374.1	4	TolC family outer membrane protein; LMA04_RS17135
NZ_CP086374.1	4	PHAGE_Bacill_SPbeta_NC_001884: ABC transporter; LMA04_RS17140; phage(gi9630145)
NZ_CP086374.1	4	HlyD family efflux transporter periplasmic adaptor subunit; LMA04_RS17145
NZ_CP086374.1	4	PHAGE_Escher_500465_1_NC_049342: HNH endonuclease; LMA04_RS17150; phage(gi100046)
NZ_CP086374.1	4	PHAGE_Escher_500465_1_NC_049342: primase; LMA04_RS17155; phage(gi100047)
NZ_CP086374.1	4	PHAGE_Escher_500465_1_NC_049342: exonuclease; LMA04_RS17160; phage(gi100048)
NZ_CP086374.1	4	PHAGE_Escher_500465_1_NC_049342: recombination protein; LMA04_RS17165; phage(gi100049)
NZ_CP086374.1	4	PHAGE_Escher_500465_1_NC_049342: putative single-stranded DNA binding protein; LMA04_RS17170; phage(gi100050)
NZ_CP086374.1	4	PHAGE_Escher_500465_1_NC_049342: hypothetical protein; LMA04_RS17175; phage(gi100051)
NZ_CP086374.1	4	PHAGE_Escher_500465_1_NC_049342: tail assembly protein; LMA04_RS17180; phage(gi100053)
NZ_CP086374.1	4	PHAGE_Escher_500465_1_NC_049342: minor tail protein; LMA04_RS17185; phage(gi100055)
NZ_CP086374.1	4	PHAGE_Escher_500465_1_NC_049342: minor tail protein; LMA04_RS17190; phage(gi100056)
NZ_CP086374.1	4	PHAGE_Escher_500465_1_NC_049342: tail length tape-measure protein; LMA04_RS17195; phage(gi100057)
NZ_CP086374.1	5	PHAGE_Gordon_Bachita_NC_030936: tail length tape-measure protein; LMA04_RS17730; phage(gi100057)
NZ_CP086374.1	5	PHAGE_Staphy_42E_NC_007052: ORF012; LMA04_RS17735; phage(gi66395520)
NZ_CP086374.1	5	PHAGE_Halovi_HGTV_1_NC_021328: carbamoyl phosphate synthase small subunit; LMA04_RS17740; phage(gi509140368)
NZ_CP086374.1	5	attL
NZ_CP086374.1	5	PHAGE_Escher_phiV10_NC_007804: putative integrase; LMA04_RS17745; phage(gi89152450)
NZ_CP086374.1	5	hypothetical protein; LMA04_RS17750
NZ_CP086374.1	5	PHAGE_Erwini_vB_EhrS_49_NC_048197: hypothetical protein; LMA04_RS17755; phage(gi100064)
NZ_CP086374.1	5	PHAGE_Salmon_SPN1S_NC_016761: hypothetical protein; LMA04_RS17760; phage(gi374531225)
NZ_CP086374.1	5	PHAGE_Escher_phiV10_NC_007804: putative transcriptional activator; LMA04_RS17765; phage(gi155370095)
NZ_CP086374.1	5	PHAGE_Escher_phiV10_NC_007804: putative transcriptional regulator; LMA04_RS17770; phage(gi89152453)
NZ_CP086374.1	5	PHAGE_Escher_phiV10_NC_007804: putative recET; LMA04_RS17775; phage(gi89152454)
NZ_CP086374.1	5	PHAGE_Escher_phiV10_NC_007804: putative recET; LMA04_RS17780; phage(gi89152454)
NZ_CP086374.1	5	PHAGE_Escher_phiV10_NC_007804: hypothetical protein; LMA04_RS17785; phage(gi89152455)
NZ_CP086374.1	5	PHAGE_Escher_phiV10_NC_007804: hypothetical protein; LMA04_RS17790; phage(gi89152456)
NZ_CP086374.1	5	PHAGE_Cronob_PhiCS01_NC_048088: tail assembly protein; LMA04_RS17795; phage(gi100053)
NZ_CP086374.1	5	PHAGE_Escher_phiV10_NC_007804: putative transcriptional repressor; LMA04_RS17800; phage(gi89152457)
NZ_CP086374.1	5	PHAGE_Escher_phiV10_NC_007804: hypothetical protein; LMA04_RS17805; phage(gi89152458)
NZ_CP086374.1	5	PHAGE_Escher_phiV10_NC_007804: hypothetical protein; LMA04_RS17810; phage(gi89152475)
NZ_CP086374.1	5	PHAGE_Escher_TL_2011b_NC_019445: hypothetical protein; LMA04_RS17815; phage(gi418487646)
NZ_CP086374.1	5	PHAGE_Escher_phiV10_NC_007804: putative replication protein p; LMA04_RS17820; phage(gi155370096)
NZ_CP086374.1	5	PHAGE_Escher_phiV10_NC_007804: hypothetical protein; LMA04_RS17825; phage(gi89152461)
NZ_CP086374.1	5	PHAGE_Escher_TL_2011b_NC_019445: hypothetical protein; LMA04_RS17830; phage(gi418487649)
NZ_CP086374.1	5	PHAGE_Edward_GF_2_NC_026611: hypothetical protein; LMA04_RS17835; phage(gi764162290)
NZ_CP086374.1	5	PHAGE_Entero_SfI_NC_027339: hypothetical protein; LMA04_RS17840; phage(gi849250256)
NZ_CP086374.1	5	PHAGE_Entero_UAB_Phi20_NC_031019: minor tail protein; LMA04_RS17845; phage(gi100055)
NZ_CP086374.1	5	PHAGE_Escher_phiV10_NC_007804: hypothetical protein; LMA04_RS17850; phage(gi89152467)
NZ_CP086374.1	5	hypothetical protein; LMA04_RS17855
NZ_CP086374.1	5	PHAGE_Escher_phiV10_NC_007804: hypothetical protein; LMA04_RS17860; phage(gi89152469)
NZ_CP086374.1	5	PHAGE_Escher_phiV10_NC_007804: putative terminase small subunit; LMA04_RS17865; phage(gi155370097)
NZ_CP086374.1	5	PHAGE_Escher_phiV10_NC_007804: putative terminase large subunit; LMA04_RS17870; phage(gi89152423)
NZ_CP086374.1	5	DUF3450 domain-containing protein; LMA04_RS17875
NZ_CP086374.1	5	PHAGE_Escher_phiV10_NC_007804: hypothetical protein; LMA04_RS17880; phage(gi89152427)
NZ_CP086374.1	5	PHAGE_Escher_phiV10_NC_007804: hypothetical protein; LMA04_RS17885; phage(gi89152428)
NZ_CP086374.1	5	PHAGE_Escher_phiV10_NC_007804: hypothetical protein; LMA04_RS17890; phage(gi89152429)
NZ_CP086374.1	5	PHAGE_Escher_phiV10_NC_007804: putative protease; LMA04_RS17895; phage(gi89152430)
NZ_CP086374.1	5	PHAGE_Escher_phiV10_NC_007804: major capsid protein; LMA04_RS17900; phage(gi89152431)
NZ_CP086374.1	5	PHAGE_Escher_phiV10_NC_007804: hypothetical protein; LMA04_RS17905; phage(gi89152432)
NZ_CP086374.1	5	PHAGE_Escher_phiV10_NC_007804: hypothetical protein; LMA04_RS17910; phage(gi89152433)
NZ_CP086374.1	5	PHAGE_Escher_phiV10_NC_007804: hypothetical protein; LMA04_RS17915; phage(gi89152434)
NZ_CP086374.1	5	PHAGE_Escher_phiV10_NC_007804: hypothetical protein; LMA04_RS17920; phage(gi89152435)
NZ_CP086374.1	5	PHAGE_Escher_phiV10_NC_007804: hypothetical protein; LMA04_RS17925; phage(gi89152436)
NZ_CP086374.1	5	PHAGE_Escher_phiV10_NC_007804: hypothetical protein; LMA04_RS17930; phage(gi89152437)
NZ_CP086374.1	5	PHAGE_Escher_phiV10_NC_007804: hypothetical protein; LMA04_RS17935; phage(gi89152438)
NZ_CP086374.1	5	PHAGE_Escher_phiV10_NC_007804: hypothetical structural protein; LMA04_RS17940; phage(gi89152439)
NZ_CP086374.1	5	PHAGE_Pseudo_vB_PaeP_Tr60_Ab31_NC_023575: Hypothetical protein; LMA04_RS17945; phage(gi589286887)
NZ_CP086374.1	5	PHAGE_Escher_phiV10_NC_007804: structural protein; LMA04_RS17950; phage(gi89152441)
NZ_CP086374.1	5	hypothetical protein; LMA04_RS17955
NZ_CP086374.1	5	PHAGE_Escher_phiV10_NC_007804: hypothetical protein; LMA04_RS17960; phage(gi89152444)
NZ_CP086374.1	5	PHAGE_Salmon_HK620_NC_002730: tail spike protein; LMA04_RS17965; phage(gi13559880)
NZ_CP086374.1	5	PHAGE_Entero_SfI_NC_027339: glycosyltransferase; LMA04_RS17970; phage(gi849250308)
NZ_CP086374.1	5	PHAGE_Shigel_SfIV_NC_022749: bactoprenol glucosyltransferase; LMA04_RS17975; phage(gi557307552)
NZ_CP086374.1	5	PHAGE_Entero_SfV_NC_003444: putative flippase; LMA04_RS17980; phage(gi19549013)
NZ_CP086374.1	5	PHAGE_Escher_phiV10_NC_007804: putative integral membrane protein; LMA04_RS17985; phage(gi89152446)
NZ_CP086374.1	5	PHAGE_Escher_phiV10_NC_007804: putative holin; LMA04_RS17990; phage(gi89152447)
NZ_CP086374.1	5	PHAGE_Escher_vB_EcoM_ep3_NC_025430: lysin; LMA04_RS17995; phage(gi712913195)
NZ_CP086374.1	5	PHAGE_Escher_phiV10_NC_007804: putative lysis accessory protein; LMA04_RS18000; phage(gi89152449)
NZ_CP086374.1	5	attR
NZ_CP086374.1	5	FAD-dependent monooxygenase; LMA04_RS18005
NZ_CP086374.1	5	PHAGE_Klebsi_ST437_OXA245phi4.1_NC_049448: tail assembly protein; LMA04_RS18010; phage(gi100053)
NZ_CP086374.1	5	PHAGE_Mycoba_Mufasa_NC_028759: hydrolase; LMA04_RS18015; phage(gi971740777)
NZ_CP086374.1	5	DinB family protein; LMA04_RS18020
NZ_CP086374.1	5	PHAGE_Mycoba_D29_NC_001900: gp59.2; LMA04_RS18025; phage(gi9630445)
NZ_CP086374.1	6	attL
NZ_CP086374.1	6	PHAGE_Entero_VT2phi_272_NC_028656: putative integrase; LMA04_RS18460; phage(gi966197718)
NZ_CP086374.1	6	PHAGE_Escher_Lys12581Vzw_NC_049917: capsid maturation protease; LMA04_RS18465; phage(gi100067)
NZ_CP086374.1	6	PHAGE_Klebsi_vB_KpnS_IME279_NC_047862: hypothetical protein; LMA04_RS22695; phage(gi100007)
NZ_CP086374.1	6	PHAGE_Entero_phiP27_NC_003356: hypothetical protein; LMA04_RS18475; phage(gi18249871)
NZ_CP086374.1	6	PHAGE_Salmon_Fels_1_NC_010391: hypothetical protein; LMA04_RS18480; phage(gi169257165)
NZ_CP086374.1	6	PHAGE_Cronob_ENT39118_NC_019934: hypothetical protein; LMA04_RS18485; phage(gi431811077)
NZ_CP086374.1	6	hypothetical protein; LMA04_RS18490
NZ_CP086374.1	6	PHAGE_Salmon_Fels_1_NC_010391: hypothetical protein; LMA04_RS18495; phage(gi169257169)
NZ_CP086374.1	6	PHAGE_Salmon_Fels_1_NC_010391: hypothetical protein; LMA04_RS18500; phage(gi169257170)
NZ_CP086374.1	6	PHAGE_Salmon_Fels_1_NC_010391: putative transcriptional regulator (repressor); LMA04_RS18505; phage(gi169257171)
NZ_CP086374.1	6	PHAGE_Salmon_118970_sal3_NC_031940: tail tip protein; LMA04_RS18510; phage(gi100054)
NZ_CP086374.1	6	PHAGE_Salmon_Fels_1_NC_010391: hypothetical protein; LMA04_RS18515; phage(gi169257173)
NZ_CP086374.1	6	PHAGE_Cronob_ENT39118_NC_019934: putative helicase; LMA04_RS18520; phage(gi431811046)
NZ_CP086374.1	6	PHAGE_Cronob_ENT39118_NC_019934: putative phage DNA primase; LMA04_RS18525; phage(gi431811053)
NZ_CP086374.1	6	PHAGE_Cronob_ENT39118_NC_019934: hypothetical protein; LMA04_RS18530; phage(gi431811055)
NZ_CP086374.1	6	PHAGE_Cronob_ENT39118_NC_019934: antitermination protein; LMA04_RS18535; phage(gi431811056)
NZ_CP086374.1	6	PHAGE_Entero_VT2_Sakai_NC_000902: hypothetical protein; LMA04_RS18540; phage(gi9633418)
NZ_CP086374.1	6	PHAGE_Salmon_vB_SosS_Oslo_NC_018279: hypothetical protein; LMA04_RS18545; phage(gi399528809)
NZ_CP086374.1	6	PHAGE_Xantho_CP1_NC_019933: hypothetical protein; LMA04_RS18550; phage(gi431811004)
NZ_CP086374.1	6	PHAGE_Erwini_vB_EamM_ChrisDB_NC_031126: hypothetical protein; LMA04_RS18555; phage(gi100004)
NZ_CP086374.1	6	PHAGE_Escher_Pollock_NC_027381: hypothetical protein; LMA04_RS18560; phage(gi849254797)
NZ_CP086374.1	6	hypothetical protein; LMA04_RS18565
NZ_CP086374.1	6	PHAGE_Entero_phi80_NC_021190: holin; LMA04_RS18570; phage(gi824479635)
NZ_CP086374.1	6	PHAGE_Entero_phi80_NC_021190: lysozyme; LMA04_RS18575; phage(gi824479636)
NZ_CP086374.1	6	PHAGE_Escher_VB_EcoS_Golestan_NC_042084: hypothetical protein; LMA04_RS18580; phage(gi100007)
NZ_CP086374.1	6	glycogen synthesis protein GlgS; LMA04_RS18585
NZ_CP086374.1	6	hypothetical protein; LMA04_RS18590
NZ_CP086374.1	6	PHAGE_Pectob_ZF40_NC_019522: hypothetical protein; LMA04_RS18595; phage(gi422936678)
NZ_CP086374.1	6	PHAGE_Rhizob_16_3_NC_011103: holin; LMA04_RS18600; phage(gi195546640)
NZ_CP086374.1	6	PHAGE_Entero_mEp390_NC_019721: hypothetical protein; LMA04_RS18605; phage(gi428782722)
NZ_CP086374.1	6	PHAGE_Pseudo_PAJU2_NC_011373: hypothetical protein; LMA04_RS18610; phage(gi209552420)
NZ_CP086374.1	6	PHAGE_Pseudo_PAJU2_NC_011373: putative terminase; LMA04_RS18615; phage(gi209552421)
NZ_CP086374.1	6	PHAGE_Entero_HK140_NC_019710: portal protein; LMA04_RS18620; phage(gi428781942)
NZ_CP086374.1	6	PHAGE_Cronob_ENT39118_NC_019934: head maturation protease; LMA04_RS18625; phage(gi431811061)
NZ_CP086374.1	6	PHAGE_Cronob_ENT39118_NC_019934: major capsid protein; LMA04_RS18630; phage(gi431811052)
NZ_CP086374.1	6	hypothetical protein; LMA04_RS18635
NZ_CP086374.1	6	PHAGE_Entero_mEp235_NC_019708: head-tail connector II; LMA04_RS18640; phage(gi428781817)
NZ_CP086374.1	6	PHAGE_Entero_HK022_NC_002166: gp8; LMA04_RS18645; phage(gi9634127)
NZ_CP086374.1	6	PHAGE_Pseudo_PAJU2_NC_011373: putative head-tail adaptor; LMA04_RS18650; phage(gi209552428)
NZ_CP086374.1	6	PHAGE_Pseudo_PMG1_NC_016765: hypothetical protein; LMA04_RS18655; phage(gi374531659)
NZ_CP086374.1	6	PHAGE_Entero_HK022_NC_002166: gp11; LMA04_RS18660; phage(gi9634130)
NZ_CP086374.1	6	PHAGE_Entero_mEpX2_NC_019705: major tail subunit; LMA04_RS18665; phage(gi428765625)
NZ_CP086374.1	6	PHAGE_Entero_mEp235_NC_019708: tail assembly chaperone; LMA04_RS18670; phage(gi428781823)
NZ_CP086374.1	6	PHAGE_Entero_HK140_NC_019710: tail protein gpT-like protein; LMA04_RS18675; phage(gi428781953)
NZ_CP086374.1	6	PHAGE_Pseudo_YMC11/02/R656_NC_028657: hypothetical protein; LMA04_RS18680; phage(gi966197866)
NZ_CP086374.1	6	PHAGE_Entero_HK140_NC_019710: tail length tape measure protein; LMA04_RS18685; phage(gi428781954)
NZ_CP086374.1	6	PHAGE_Entero_c_1_NC_019706: minor tail protein; LMA04_RS18690; phage(gi428781749)
NZ_CP086374.1	6	PHAGE_Entero_c_1_NC_019706: minor tail protein; LMA04_RS18695; phage(gi428781750)
NZ_CP086374.1	6	PHAGE_Cronob_ENT39118_NC_019934: minor tail protein; LMA04_RS18700; phage(gi431811059)
NZ_CP086374.1	6	PHAGE_Cronob_ENT39118_NC_019934: tail assembly protein; LMA04_RS18705; phage(gi431811064)
NZ_CP086374.1	6	PHAGE_Entero_c_1_NC_019706: central tail fiber; LMA04_RS18710; phage(gi428781753)
NZ_CP086374.1	6	PHAGE_Klebsi_vB_KpnS_15_38_KLPPOU149_NC_049842: terminase large subunit; LMA04_RS18715; phage(gi100070)
NZ_CP086374.1	6	PHAGE_Entero_Ec_L1_NC_042122: putative replicative DNA helicase; LMA04_RS18720; phage(gi100080)
NZ_CP086374.1	6	PHAGE_Entero_mEpX2_NC_019705: tail fiber; LMA04_RS18725; phage(gi428765638)
NZ_CP086374.1	6	attR
NZ_CP086374.1	7	attL
NZ_CP086374.1	7	PHAGE_Staphy_SPbeta_like_NC_029119: tRNA (cmo5U34)-methyltransferase; LMA04_RS20645; phage(gi985761180)
NZ_CP086374.1	7	MAPEG family protein; LMA04_RS20650
NZ_CP086374.1	7	DUF72 domain-containing protein; LMA04_RS20655
NZ_CP086374.1	7	PHAGE_Entero_phiP27_NC_003356: putative integrase; LMA04_RS20660; phage(gi18249865)
NZ_CP086374.1	7	PHAGE_Salmon_Fels_1_NC_010391: putative bacteriophage excisionase; LMA04_RS20665; phage(gi169257157)
NZ_CP086374.1	7	PHAGE_Salmon_Fels_1_NC_010391: hypothetical protein; LMA04_RS20670; phage(gi169257163)
NZ_CP086374.1	7	PHAGE_Entero_phiP27_NC_003356: hypothetical protein; LMA04_RS20675; phage(gi18249870)
NZ_CP086374.1	7	PHAGE_Escher_Sortsne_NC_048178: hypothetical protein; LMA04_RS20680; phage(gi100007)
NZ_CP086374.1	7	PHAGE_Salmon_Fels_1_NC_010391: hypothetical protein; LMA04_RS20685; phage(gi169257165)
NZ_CP086374.1	7	PHAGE_Salmon_Fels_1_NC_010391: hypothetical protein; LMA04_RS20690; phage(gi169257166)
NZ_CP086374.1	7	hypothetical protein; LMA04_RS20695
NZ_CP086374.1	7	PHAGE_Cronob_ENT39118_NC_019934: putative phage repressor; LMA04_RS20700; phage(gi431811076)
NZ_CP086374.1	7	hypothetical protein; LMA04_RS20705
NZ_CP086374.1	7	PHAGE_Erwini_vB_EhrS_49_NC_048197: tail fiber protein; LMA04_RS20710; phage(gi100052)
NZ_CP086374.1	7	PHAGE_Entero_c_1_NC_019706: prophage antirepressor; LMA04_RS20715; phage(gi428781783)
NZ_CP086374.1	7	PHAGE_Salmon_Fels_1_NC_010391: hypothetical protein; LMA04_RS20720; phage(gi169257173)
NZ_CP086374.1	7	PHAGE_Salmon_Fels_1_NC_010391: hypothetical protein; LMA04_RS20725; phage(gi169257174)
NZ_CP086374.1	7	PHAGE_Salmon_Fels_1_NC_010391: putative helicase; LMA04_RS20730; phage(gi169257175)
NZ_CP086374.1	7	PHAGE_Salmon_Fels_1_NC_010391: putative bacteriophage DNA primase; LMA04_RS20735; phage(gi169257176)
NZ_CP086374.1	7	PHAGE_Salmon_Fels_1_NC_010391: hypothetical protein; LMA04_RS20740; phage(gi169257177)
NZ_CP086374.1	7	PHAGE_Salmon_Fels_1_NC_010391: bacteriophage antitermination protein Q; LMA04_RS20745; phage(gi169257178)
NZ_CP086374.1	7	four-helix bundle copper-binding protein; LMA04_RS20750
NZ_CP086374.1	7	PHAGE_Erwini_vB_EamM_ChrisDB_NC_031126: hypothetical protein; LMA04_RS20755; phage(gi100004)
NZ_CP086374.1	7	PHAGE_Escher_Pollock_NC_027381: hypothetical protein; LMA04_RS20760; phage(gi849254797)
NZ_CP086374.1	7	hypothetical protein; LMA04_RS20765
NZ_CP086374.1	7	PHAGE_Entero_phi80_NC_021190: holin; LMA04_RS20770; phage(gi824479635)
NZ_CP086374.1	7	PHAGE_Entero_cdtI_NC_009514: lysis protein; LMA04_RS20775; phage(gi148609439)
NZ_CP086374.1	7	PHAGE_Entero_N15_NC_001901: gp54; LMA04_RS20780; phage(gi9630497)
NZ_CP086374.1	7	PHAGE_Escher_K1_dep(4)_NC_027993: putative spanin; LMA04_RS20785; phage(gi937456914)
NZ_CP086374.1	7	hypothetical protein; LMA04_RS20790
NZ_CP086374.1	7	hypothetical protein; LMA04_RS20795
NZ_CP086374.1	7	hypothetical protein; LMA04_RS20800
NZ_CP086374.1	7	PHAGE_Rhizob_vB_RleM_PPF1_NC_025427: hypothetical protein; LMA04_RS20805; phage(gi712912714)
NZ_CP086374.1	7	hypothetical protein; LMA04_RS20810
NZ_CP086374.1	7	hypothetical protein; LMA04_RS20815
NZ_CP086374.1	7	hypothetical protein; LMA04_RS20820
NZ_CP086374.1	7	PHAGE_Escher_HK639_NC_016158: hypothetical protein; LMA04_RS20825; phage(gi356870613)
NZ_CP086374.1	7	PHAGE_Entero_mEp235_NC_019708: putative HNH endonuclease; LMA04_RS20830; phage(gi428781871)
NZ_CP086374.1	7	hypothetical protein; LMA04_RS20835
NZ_CP086374.1	7	PHAGE_Entero_SfV_NC_003444: small terminase subunit; LMA04_RS20840; phage(gi19548991)
NZ_CP086374.1	7	PHAGE_Salmon_ST64B_NC_004313: Terminase large subunit; LMA04_RS20845; phage(gi23505447)
NZ_CP086374.1	7	PHAGE_Entero_mEp235_NC_019708: portal protein; LMA04_RS20850; phage(gi428781813)
NZ_CP086374.1	7	PHAGE_Entero_mEp235_NC_019708: head maturation protease; LMA04_RS20855; phage(gi428781814)
NZ_CP086374.1	7	attR
NZ_CP086374.1	7	PHAGE_Entero_mEp235_NC_019708: major head subunit; LMA04_RS20860; phage(gi428781815)
NZ_CP086374.1	7	PHAGE_Entero_mEp235_NC_019708: head-tail connector I; LMA04_RS20865; phage(gi428781816)

## Sheet: GCA_032054525 (ASM3205452v1)
genome	region	BLAST_HIT
GCA_032054525.1	1	PHAGE_Entero_SfV_NC_003444: hypothetical protein; pgaptmp_000001; phage(gi19549031)
GCA_032054525.1	1	PHAGE_Entero_mEp460_NC_019716: hypothetical protein; pgaptmp_000002; phage(gi428782365)
GCA_032054525.1	1	PHAGE_Cronob_ENT39118_NC_019934: antitermination protein; pgaptmp_000003; phage(gi431811056)
GCA_032054525.1	1	PHAGE_Cronob_ENT39118_NC_019934: putative prophage membrane protein; pgaptmp_000004; phage(gi431811074)
GCA_032054525.1	1	PHAGE_Entero_mEp390_NC_019721: putative holin; pgaptmp_000005; phage(gi428782713)
GCA_032054525.1	1	PHAGE_Cronob_ENT39118_NC_019934: endolysin; pgaptmp_000006; phage(gi431811063)
GCA_032054525.1	1	PHAGE_Escher_ArgO145_NC_049918: minor tail protein; pgaptmp_000007; phage(gi100056)
GCA_032054525.1	1	hypothetical protein; pgaptmp_000008
GCA_032054525.1	1	hypothetical protein; pgaptmp_000009
GCA_032054525.1	1	PHAGE_Escher_HK639_NC_016158: hypothetical protein; pgaptmp_000010; phage(gi356870672)
GCA_032054525.1	1	PHAGE_Escher_vB_EcoS_IME347_NC_047960: tail fiber protein; pgaptmp_000011; phage(gi100052)
GCA_032054525.1	1	PHAGE_Entero_mEp235_NC_019708: putative HNH endonuclease; pgaptmp_000012; phage(gi428781871)
GCA_032054525.1	1	PHAGE_Thalas_BA3_NC_009990: hypothetical protein; pgaptmp_000013; phage(gi160700640)
GCA_032054525.1	1	PHAGE_Entero_SfV_NC_003444: small terminase subunit; pgaptmp_000014; phage(gi19548991)
GCA_032054525.1	1	PHAGE_Salmon_ST64B_NC_004313: Terminase large subunit; pgaptmp_000015; phage(gi23505447)
GCA_032054525.1	1	PHAGE_Entero_mEp235_NC_019708: portal protein; pgaptmp_000016; phage(gi428781813)
GCA_032054525.1	1	PHAGE_Entero_mEp235_NC_019708: head maturation protease; pgaptmp_000017; phage(gi428781814)
GCA_032054525.1	1	PHAGE_Entero_mEp235_NC_019708: major head subunit; pgaptmp_000018; phage(gi428781815)
GCA_032054525.1	1	PHAGE_Entero_mEp235_NC_019708: head-tail connector I; pgaptmp_000019; phage(gi428781816)
GCA_032054525.1	1	PHAGE_Entero_mEpX1_NC_019709: head-tail connector II; pgaptmp_000020; phage(gi428781879)
GCA_032054525.1	1	PHAGE_Entero_HK97_NC_002167: Gp10; pgaptmp_000021; phage(gi9634169)
GCA_032054525.1	1	PHAGE_Cronob_ENT39118_NC_019934: putative minor tail protein; pgaptmp_000022; phage(gi431811079)
GCA_032054525.1	1	PHAGE_Entero_mEp234_NC_019715: major tail subunit; pgaptmp_000023; phage(gi428782264)
GCA_032054525.1	1	PHAGE_Cronob_ENT39118_NC_019934: phage tail assembly chaperone; pgaptmp_000024; phage(gi431811075)
GCA_032054525.1	1	PHAGE_Escher_HK75_NC_016160: phage tail protein; pgaptmp_000025; phage(gi356870689)
GCA_032054525.1	1	hypothetical protein; pgaptmp_000026
GCA_032054525.1	1	PHAGE_Entero_HK446_NC_019714: tail length tape measure protein H; pgaptmp_000027; phage(gi428782207)
GCA_032054525.1	1	PHAGE_Cronob_ENT39118_NC_019934: phage tail tape measure protein; pgaptmp_000028; phage(gi431811045)
GCA_032054525.1	1	PHAGE_Escher_HK75_NC_016160: minor tail protein; pgaptmp_000029; phage(gi356870692)
GCA_032054525.1	1	PHAGE_Cronob_ENT39118_NC_019934: phage tail protein; pgaptmp_000030; phage(gi431811057)
GCA_032054525.1	1	PHAGE_Cronob_ENT39118_NC_019934: minor tail protein; pgaptmp_000031; phage(gi431811059)
GCA_032054525.1	1	PHAGE_Cronob_ENT39118_NC_019934: tail assembly protein; pgaptmp_000032; phage(gi431811064)
GCA_032054525.1	1	PHAGE_Entero_HK106_NC_019768: central tail fiber J; pgaptmp_000033; phage(gi428783299)
GCA_032054525.1	1	PHAGE_Escher_tonn_NC_049815: capsid maturation protease; pgaptmp_000034; phage(gi100067)
GCA_032054525.1	1	PHAGE_Entero_HK106_NC_019768: side tail fiber protein; pgaptmp_000035; phage(gi428783303)
GCA_032054525.1	1	PHAGE_Escher_rv5_NC_011041: putative tail fiber protein; pgaptmp_000036; phage(gi194172900)

## Sheet: GCA_032069025 (ASM3206902v1)
genome	region	BLAST_HIT
GCA_032069025.1	1	PHAGE_Pantoe_vB_PagS_Vid5_NC_042120: hypothetical protein; pgaptmp_000063; phage(gi100018)
GCA_032069025.1	1	hypothetical protein; pgaptmp_000064
GCA_032069025.1	1	DUF2163 domain-containing protein; pgaptmp_000065
GCA_032069025.1	1	ornithine carbamoyltransferase; pgaptmp_000066
GCA_032069025.1	1	PHAGE_Vibrio_12B8_NC_021073: hypothetical protein; pgaptmp_000067; phage(gi481019744)
GCA_032069025.1	1	PHAGE_Cronob_PhiCS01_NC_048088: hypothetical protein; pgaptmp_000068; phage(gi100002)
GCA_032069025.1	1	PHAGE_Escher_vB_EcoS_IME347_NC_047960: tail tip protein; pgaptmp_000069; phage(gi100054)
GCA_032069025.1	1	hypothetical protein; pgaptmp_000070
GCA_032069025.1	1	PHAGE_Escher_4_NC_027364: putative virion protein and lysozyme murein; pgaptmp_000071; phage(gi849121932)
GCA_032069025.1	1	PHAGE_Yersin_vB_YenM_TG1_NC_028820: hypothetical protein; pgaptmp_000072; phage(gi971746278)
GCA_032069025.1	1	hypothetical protein; pgaptmp_000073
GCA_032069025.1	1	hypothetical protein; pgaptmp_000074
GCA_032069025.1	1	PHAGE_Salmon_Melville_NC_042044: exonuclease; pgaptmp_000075; phage(gi100048)
GCA_032069025.1	1	DUF2806 domain-containing protein; pgaptmp_000076
GCA_032069025.1	1	hypothetical protein; pgaptmp_000077
GCA_032069025.1	1	PHAGE_Escher_ECD7_NC_041936: hypothetical protein; pgaptmp_000078; phage(gi100140)
GCA_032069025.1	1	phosphatase; pgaptmp_000079
GCA_032069025.1	1	PHAGE_Escher_RCS47_NC_042128: hypothetical protein; pgaptmp_000080; phage(gi100135)
GCA_032069025.1	1	DUF1097 domain-containing protein; pgaptmp_000081
GCA_032069025.1	1	PHAGE_Pelagi_HTVC008M_NC_020484: curli production assembly/transport component; pgaptmp_000082; phage(gi460042451)
GCA_032069025.1	2	PHAGE_Prochl_P_TIM68_NC_028955: putative zinc-containing alcohol dehydrogenase superfamily protein; pgaptmp_000658; phage(gi971760362)
GCA_032069025.1	2	metal/formaldehyde-sensitive transcriptional repressor; pgaptmp_000659
GCA_032069025.1	2	attL
GCA_032069025.1	2	AAA family ATPase; pgaptmp_000660
GCA_032069025.1	2	PHAGE_Entero_mEp390_NC_019721: hypothetical protein; pgaptmp_000661; phage(gi428782690)
GCA_032069025.1	2	PHAGE_Entero_mEp390_NC_019721: tail fiber; pgaptmp_000662; phage(gi428782687)
GCA_032069025.1	2	PHAGE_Klebsi_KL_NC_049838: capsid decoration protein; pgaptmp_000663; phage(gi100066)
GCA_032069025.1	2	PHAGE_Klebsi_N141_NC_047841: portal protein; pgaptmp_000664; phage(gi100069)
GCA_032069025.1	2	PHAGE_Salmon_SPN3UB_NC_019545: host specificity protein J; pgaptmp_000665; phage(gi423262414)
GCA_032069025.1	2	PHAGE_Salmon_SPN3UB_NC_019545: putative tail assembly protein I; pgaptmp_000666; phage(gi423262413)
GCA_032069025.1	2	PHAGE_Salmon_SPN3UB_NC_019545: putative tail assembly protein K; pgaptmp_000667; phage(gi423262412)
GCA_032069025.1	2	PHAGE_Salmon_SPN3UB_NC_019545: minor tail protein L; pgaptmp_000668; phage(gi423262411)
GCA_032069025.1	2	PHAGE_Entero_HK022_NC_002166: srb protein; pgaptmp_000669; phage(gi9634141)
GCA_032069025.1	2	PHAGE_Salmon_SPN3UB_NC_019545: putative minor tail protein M; pgaptmp_000670; phage(gi423262408)
GCA_032069025.1	2	PHAGE_Vibrio_pYD38_A_NC_021534: tail length tape measure protein; pgaptmp_000671; phage(gi514051037)
GCA_032069025.1	2	hypothetical protein; pgaptmp_000672
GCA_032069025.1	2	hypothetical protein; pgaptmp_000673
GCA_032069025.1	2	PHAGE_Salmon_SPN3UB_NC_019545: hypothetical protein; pgaptmp_000674; phage(gi423262392)
GCA_032069025.1	2	PHAGE_Salmon_SPN3UB_NC_019545: hypothetical protein; pgaptmp_000675; phage(gi423262391)
GCA_032069025.1	2	PHAGE_Salmon_SPN3UB_NC_019545: hypothetical protein; pgaptmp_000676; phage(gi423262390)
GCA_032069025.1	2	PHAGE_Salmon_SPN3UB_NC_019545: hypothetical protein; pgaptmp_000677; phage(gi423262389)
GCA_032069025.1	2	PHAGE_Salmon_SPN3UB_NC_019545: hypothetical protein; pgaptmp_000678; phage(gi423262388)
GCA_032069025.1	2	PHAGE_Salmon_SPN3UB_NC_019545: hypothetical protein; pgaptmp_000679; phage(gi423262387)
GCA_032069025.1	2	PHAGE_Salmon_SPN3UB_NC_019545: hypothetical protein; pgaptmp_000680; phage(gi423262386)
GCA_032069025.1	2	PHAGE_Salmon_SPN3UB_NC_019545: hypothetical protein; pgaptmp_000681; phage(gi423262385)
GCA_032069025.1	2	PHAGE_Pseudo_phi297_NC_016762: putative coat protein; pgaptmp_000682; phage(gi374531291)
GCA_032069025.1	2	PHAGE_Salmon_SPN3UB_NC_019545: hypothetical protein; pgaptmp_000683; phage(gi423262383)
GCA_032069025.1	2	PHAGE_Salmon_SPN3UB_NC_019545: hypothetical protein; pgaptmp_000684; phage(gi423262382)
GCA_032069025.1	2	PHAGE_Salmon_SPN3UB_NC_019545: hypothetical protein; pgaptmp_000685; phage(gi423262381)
GCA_032069025.1	2	PHAGE_Salmon_SPN3UB_NC_019545: hypothetical protein; pgaptmp_000686; phage(gi423262380)
GCA_032069025.1	2	PHAGE_Vibrio_pYD38_B_NC_021561: hypothetical protein; pgaptmp_000687; phage(gi514231577)
GCA_032069025.1	2	PHAGE_Salmon_vB_SosS_Oslo_NC_018279: hypothetical protein; pgaptmp_000688; phage(gi399528759)
GCA_032069025.1	2	PHAGE_Cronob_ENT47670_NC_019927: putative transposase; pgaptmp_000689; phage(gi431810514)
GCA_032069025.1	2	hypothetical protein; pgaptmp_000690
GCA_032069025.1	2	hypothetical protein; pgaptmp_000691
GCA_032069025.1	2	PHAGE_Escher_K1_dep(4)_NC_027993: putative spanin; pgaptmp_000692; phage(gi937456914)
GCA_032069025.1	2	PHAGE_Entero_phi80_NC_021190: lysozyme; pgaptmp_000693; phage(gi824479636)
GCA_032069025.1	2	PHAGE_Entero_phi80_NC_021190: holin; pgaptmp_000694; phage(gi824479635)
GCA_032069025.1	2	hypothetical protein; pgaptmp_000695
GCA_032069025.1	2	PHAGE_Salmon_UPF_BP1_NC_047875: hypothetical protein; pgaptmp_000696; phage(gi100024)
GCA_032069025.1	2	PHAGE_Entero_phi80_NC_021190: restriction alleviation protein, Lar family; pgaptmp_000697; phage(gi824479633)
GCA_032069025.1	2	PHAGE_Salmon_118970_sal4_NC_030919: holin; pgaptmp_000698; phage(gi100034)
GCA_032069025.1	2	PHAGE_Entero_mEp237_NC_019704: hypothetical protein; pgaptmp_000699; phage(gi435439317)
GCA_032069025.1	2	PHAGE_Salmon_SPN3UB_NC_019545: hypothetical protein; pgaptmp_000700; phage(gi423262438)
GCA_032069025.1	2	PHAGE_Salmon_SPN3UB_NC_019545: hypothetical protein; pgaptmp_000701; phage(gi423262437)
GCA_032069025.1	2	PHAGE_Salmon_SEN34_NC_028699: hypothetical protein; pgaptmp_000702; phage(gi966201472)
GCA_032069025.1	2	hypothetical protein; pgaptmp_000703
GCA_032069025.1	2	hypothetical protein; pgaptmp_000704
GCA_032069025.1	2	PHAGE_Gordon_Nymphadora_NC_031061: capsid maturation protease; pgaptmp_000705; phage(gi100067)
GCA_032069025.1	2	hypothetical protein; pgaptmp_000706
GCA_032069025.1	2	PHAGE_Cronob_ENT47670_NC_019927: hypothetical protein; pgaptmp_000707; phage(gi431810523)
GCA_032069025.1	2	hypothetical protein; pgaptmp_000708
GCA_032069025.1	2	PHAGE_Salmon_SPN3UB_NC_019545: DNA replication protein DnaC; pgaptmp_000709; phage(gi423262428)
GCA_032069025.1	2	PHAGE_Salmon_SPN3UB_NC_019545: PrpO; pgaptmp_000710; phage(gi423262427)
GCA_032069025.1	2	PHAGE_Entero_mEp237_NC_019704: CII protein; pgaptmp_000711; phage(gi435439306)
GCA_032069025.1	2	PHAGE_Salmon_SPN3UB_NC_019545: putative Cro; pgaptmp_000712; phage(gi423262425)
GCA_032069025.1	2	PHAGE_Salmon_SPN3UB_NC_019545: putative CI; pgaptmp_000713; phage(gi423262424)
GCA_032069025.1	2	PHAGE_Lister_vB_LmoS_188_NC_028871: hypothetical protein; pgaptmp_000714; phage(gi971750825)
GCA_032069025.1	2	hypothetical protein; pgaptmp_000715
GCA_032069025.1	2	DUF1482 family protein; pgaptmp_000716
GCA_032069025.1	2	PHAGE_Salmon_SPN3UB_NC_019545: RecE; pgaptmp_000717; phage(gi423262421)
GCA_032069025.1	2	PHAGE_Salmon_SPN3UB_NC_019545: recombinase RecT family protein; pgaptmp_000718; phage(gi423262420)
GCA_032069025.1	2	PHAGE_Escher_HK639_NC_016158: hypothetical protein; pgaptmp_000719; phage(gi356870636)
GCA_032069025.1	2	PHAGE_Salmon_SPN3UB_NC_019545: hypothetical protein; pgaptmp_000720; phage(gi423262419)
GCA_032069025.1	2	excisionase family protein; pgaptmp_000721
GCA_032069025.1	2	PHAGE_Salmon_Fels_1_NC_010391: putative bacteriophage integrase; pgaptmp_000722; phage(gi169257156)
GCA_032069025.1	2	attR
GCA_032069025.1	2	hypothetical protein; pgaptmp_000723
GCA_032069025.1	2	GNAT family N-acetyltransferase; pgaptmp_000724
GCA_032069025.1	2	PHAGE_Bacill_vB_BhaS_171_NC_030904: putative phosphoesterase; pgaptmp_000725; phage(gi100037)

## Sheet: GCA_032071545 (ASM3207154v1)
genome	region	BLAST_HIT
GCA_032071545.1	1	PHAGE_Plankt_PaV_LD_NC_016564: ABC transporter; pgaptmp_001301; phage(gi371496158)
GCA_032071545.1	1	PHAGE_Pseudo_Dobby_NC_048109: hypothetical protein; pgaptmp_001302; phage(gi100031)
GCA_032071545.1	1	DUF2594 family protein; pgaptmp_001303
GCA_032071545.1	1	UvrY/SirA/GacA family response regulator transcription factor; pgaptmp_001304
GCA_032071545.1	1	PHAGE_Bacill_vB_BanS_Tsamsa_NC_023007: hypothetical protein; pgaptmp_001305; phage(gi564292625)
GCA_032071545.1	1	CDP-diacylglycerol--glycerol-3-phosphate 3-phosphatidyltransferase; pgaptmp_001306
GCA_032071545.1	1	tRNA
GCA_032071545.1	1	tRNA
GCA_032071545.1	1	tRNA
GCA_032071545.1	1	attL
GCA_032071545.1	1	PHAGE_Entero_mEp390_NC_019721: integrase; pgaptmp_001310; phage(gi428782691)
GCA_032071545.1	1	PHAGE_Entero_mEp390_NC_019721: putative excisionase; pgaptmp_001311; phage(gi428782692)
GCA_032071545.1	1	PHAGE_Salmon_118970_sal3_NC_031940: putative DNA methylase; pgaptmp_001312; phage(gi100108)
GCA_032071545.1	1	PHAGE_Salmon_118970_sal4_NC_030919: hypothetical protein; pgaptmp_001313; phage(gi100006)
GCA_032071545.1	1	hypothetical protein; pgaptmp_001314
GCA_032071545.1	1	PHAGE_Entero_HK633_NC_019719: hypothetical protein; pgaptmp_001315; phage(gi428782552)
GCA_032071545.1	1	PHAGE_Gordon_Nymphadora_NC_031061: capsid maturation protease; pgaptmp_001316; phage(gi100067)
GCA_032071545.1	1	PHAGE_Edward_GF_2_NC_026611: hypothetical protein; pgaptmp_001317; phage(gi764162290)
GCA_032071545.1	1	PHAGE_Salmon_SSU5_NC_018843: hypothetical protein; pgaptmp_001318; phage(gi410491510)
GCA_032071545.1	1	PHAGE_Entero_ES18_NC_006949: gp43; pgaptmp_001319; phage(gi62362256)
GCA_032071545.1	1	PHAGE_Shigel_SfIV_NC_022749: hypothetical protein; pgaptmp_001320; phage(gi557307562)
GCA_032071545.1	1	hypothetical protein; pgaptmp_001321
GCA_032071545.1	1	PHAGE_Erwini_vB_EhrS_59_NC_048198: tail tip protein; pgaptmp_001322; phage(gi100054)
GCA_032071545.1	1	PHAGE_Entero_mEp390_NC_019721: prophage anti-repressor; pgaptmp_001323; phage(gi428782702)
GCA_032071545.1	1	PHAGE_Entero_mEp390_NC_019721: hypothetical protein; pgaptmp_001324; phage(gi428782704)
GCA_032071545.1	1	hypothetical protein; pgaptmp_001325
GCA_032071545.1	1	PHAGE_Salmon_118970_sal3_NC_031940: hypothetical protein; pgaptmp_001326; phage(gi100119)
GCA_032071545.1	1	PHAGE_Entero_SfV_NC_003444: replication protein; pgaptmp_001327; phage(gi19549026)
GCA_032071545.1	1	PHAGE_Entero_SfV_NC_003444: hypothetical protein; pgaptmp_001328; phage(gi19549027)
GCA_032071545.1	1	PHAGE_Entero_SfV_NC_003444: DNA adenine methylase; pgaptmp_001329; phage(gi19549028)
GCA_032071545.1	1	PHAGE_Shigel_SfIV_NC_022749: regulation protein; pgaptmp_001330; phage(gi557307569)
GCA_032071545.1	1	hypothetical protein; pgaptmp_001331
GCA_032071545.1	1	PHAGE_Salmon_118970_sal3_NC_031940: hypothetical protein; pgaptmp_001332; phage(gi100125)
GCA_032071545.1	1	PHAGE_Cronob_ENT47670_NC_019927: phage antirepressor protein; pgaptmp_001333; phage(gi431810509)
GCA_032071545.1	1	PHAGE_Shigel_SfII_NC_021857: hypothetical protein; pgaptmp_001334; phage(gi526244681)
GCA_032071545.1	1	PHAGE_Shigel_SfII_NC_021857: antiterminator protein Q; pgaptmp_001335; phage(gi526244682)
GCA_032071545.1	1	PHAGE_Shigel_SfII_NC_021857: hypothetical protein; pgaptmp_001336; phage(gi526244683)
GCA_032071545.1	1	hypothetical protein; pgaptmp_001337
GCA_032071545.1	1	PHAGE_Erwini_vB_EamM_ChrisDB_NC_031126: hypothetical protein; pgaptmp_001338; phage(gi100004)
GCA_032071545.1	1	PHAGE_Escher_Pollock_NC_027381: hypothetical protein; pgaptmp_001339; phage(gi849254797)
GCA_032071545.1	1	hypothetical protein; pgaptmp_001340
GCA_032071545.1	1	PHAGE_Entero_phi80_NC_021190: holin; pgaptmp_001341; phage(gi824479635)
GCA_032071545.1	1	PHAGE_Entero_phi80_NC_021190: lysozyme; pgaptmp_001342; phage(gi824479636)
GCA_032071545.1	1	PHAGE_Salmon_ST64B_NC_004313: lysis protein; pgaptmp_001343; phage(gi23505497)
GCA_032071545.1	1	hypothetical protein; pgaptmp_001344
GCA_032071545.1	1	hypothetical protein; pgaptmp_001345
GCA_032071545.1	1	PHAGE_Entero_mEp235_NC_019708: putative HNH endonuclease; pgaptmp_001346; phage(gi428781871)
GCA_032071545.1	1	PHAGE_Entero_SfV_NC_003444: small terminase subunit; pgaptmp_001347; phage(gi19548991)
GCA_032071545.1	1	PHAGE_Salmon_ST64B_NC_004313: Terminase large subunit; pgaptmp_001348; phage(gi23505447)
GCA_032071545.1	1	PHAGE_Entero_mEp235_NC_019708: portal protein; pgaptmp_001349; phage(gi428781813)
GCA_032071545.1	1	PHAGE_Entero_mEp235_NC_019708: head maturation protease; pgaptmp_001350; phage(gi428781814)
GCA_032071545.1	1	PHAGE_Entero_mEp235_NC_019708: major head subunit; pgaptmp_001351; phage(gi428781815)
GCA_032071545.1	1	PHAGE_Entero_mEp235_NC_019708: head-tail connector I; pgaptmp_001352; phage(gi428781816)
GCA_032071545.1	1	PHAGE_Entero_mEp235_NC_019708: head-tail connector II; pgaptmp_001353; phage(gi428781817)
GCA_032071545.1	1	PHAGE_Entero_mEp235_NC_019708: hypothetical protein; pgaptmp_001354; phage(gi428781818)
GCA_032071545.1	1	PHAGE_Entero_mEp235_NC_019708: hypothetical protein; pgaptmp_001355; phage(gi428781819)
GCA_032071545.1	1	PHAGE_Entero_mEp235_NC_019708: hypothetical protein; pgaptmp_001356; phage(gi428781820)
GCA_032071545.1	1	PHAGE_Entero_mEp235_NC_019708: hypothetical protein; pgaptmp_001357; phage(gi428781821)
GCA_032071545.1	1	PHAGE_Entero_mEp235_NC_019708: major tail subunit; pgaptmp_001358; phage(gi428781822)
GCA_032071545.1	1	PHAGE_Entero_mEp235_NC_019708: tail assembly chaperone; pgaptmp_001359; phage(gi428781823)
GCA_032071545.1	1	hypothetical protein; pgaptmp_001360
GCA_032071545.1	1	PHAGE_Entero_mEp235_NC_019708: tail length tape measure protein; pgaptmp_001361; phage(gi428781825)
GCA_032071545.1	1	PHAGE_Escher_HK75_NC_016160: minor tail protein; pgaptmp_001362; phage(gi356870692)
GCA_032071545.1	1	PHAGE_Entero_mEp235_NC_019708: minor tail protein L; pgaptmp_001363; phage(gi428781827)
GCA_032071545.1	1	PHAGE_Entero_mEp235_NC_019708: minor tail protein K; pgaptmp_001364; phage(gi428781828)
GCA_032071545.1	1	PHAGE_Cronob_ENT39118_NC_019934: tail assembly protein; pgaptmp_001365; phage(gi431811064)
GCA_032071545.1	1	hypothetical protein; pgaptmp_001366
GCA_032071545.1	1	PHAGE_Entero_HK106_NC_019768: central tail fiber J; pgaptmp_001367; phage(gi428783299)
GCA_032071545.1	1	PHAGE_Klebsi_vB_KpnS_15_38_KLPPOU149_NC_049842: terminase large subunit; pgaptmp_001368; phage(gi100070)
GCA_032071545.1	1	PHAGE_Klebsi_KL_NC_049838: capsid decoration protein; pgaptmp_001369; phage(gi100066)
GCA_032071545.1	1	PHAGE_Entero_HK633_NC_019719: side tail fiber protein; pgaptmp_001370; phage(gi428782544)
GCA_032071545.1	1	PHAGE_Entero_HK225_NC_019717: hypothetical protein; pgaptmp_001371; phage(gi428782404)
GCA_032071545.1	1	PHAGE_Entero_mEp390_NC_019721: hypothetical protein; pgaptmp_001372; phage(gi428782690)
GCA_032071545.1	1	hypothetical protein; pgaptmp_001373
GCA_032071545.1	1	attR
GCA_032071545.1	1	PHAGE_Escher_520873_NC_049344: methyltransferase type 11; pgaptmp_001374; phage(gi100001)

## Sheet: GCA_037145055 (ASM3714505v1)
genome	region	BLAST_HIT
GCA_037145055.1	1	attL
GCA_037145055.1	1	PHAGE_Cronob_ENT39118_NC_019934: DNA polymerase; pgaptmp_000931; phage(gi431811050)
GCA_037145055.1	1	PHAGE_Escher_HK639_NC_016158: UmuD; pgaptmp_000932; phage(gi356870628)
GCA_037145055.1	1	PHAGE_Entero_mEpX2_NC_019705: tail fiber; pgaptmp_000933; phage(gi428765638)
GCA_037145055.1	1	PHAGE_Escher_tonn_NC_049815: capsid maturation protease; pgaptmp_000934; phage(gi100067)
GCA_037145055.1	1	PHAGE_Escher_HK639_NC_016158: host specificity protein; pgaptmp_000935; phage(gi356870623)
GCA_037145055.1	1	PHAGE_Escher_HK639_NC_016158: hypothetical protein; pgaptmp_000936; phage(gi356870616)
GCA_037145055.1	1	PHAGE_Escher_HK639_NC_016158: tail assembly protein; pgaptmp_000937; phage(gi356870622)
GCA_037145055.1	1	PHAGE_Escher_HK639_NC_016158: tail assembly protein K; pgaptmp_000938; phage(gi356870621)
GCA_037145055.1	1	PHAGE_Escher_HK639_NC_016158: minor tail protein L; pgaptmp_000939; phage(gi356870620)
GCA_037145055.1	1	PHAGE_Escher_HK639_NC_016158: minor tail protein; pgaptmp_000940; phage(gi356870619)
GCA_037145055.1	1	hypothetical protein; pgaptmp_000941
GCA_037145055.1	1	PHAGE_Entero_c_1_NC_019706: tail length tape measure protein; pgaptmp_000942; phage(gi428781748)
GCA_037145055.1	1	YniB family protein; pgaptmp_000943
GCA_037145055.1	1	PHAGE_Cronob_phiES15_NC_018454: hypothetical protein; pgaptmp_000944; phage(gi401817604)
GCA_037145055.1	1	PHAGE_Escher_HK639_NC_016158: hypothetical protein; pgaptmp_000945; phage(gi356870614)
GCA_037145055.1	1	PHAGE_Cronob_phiES15_NC_018454: putative major tail protein; pgaptmp_000946; phage(gi401817602)
GCA_037145055.1	1	PHAGE_Escher_HK639_NC_016158: hypothetical protein; pgaptmp_000947; phage(gi356870611)
GCA_037145055.1	1	PHAGE_Escher_HK639_NC_016158: hypothetical protein; pgaptmp_000948; phage(gi356870610)
GCA_037145055.1	1	PHAGE_Escher_HK639_NC_016158: hypothetical protein; pgaptmp_000949; phage(gi356870609)
GCA_037145055.1	1	PHAGE_Salmon_SSU5_NC_018843: hypothetical protein; pgaptmp_000950; phage(gi410491538)
GCA_037145055.1	1	PHAGE_Escher_HK639_NC_016158: hypothetical protein; pgaptmp_000951; phage(gi356870608)
GCA_037145055.1	1	PHAGE_Vibrio_pYD38_B_NC_021561: major capsid protein; pgaptmp_000952; phage(gi514231589)
GCA_037145055.1	1	PHAGE_Dinoro_vB_DshS_R5C_NC_041921: putative single-stranded DNA binding protein; pgaptmp_000953; phage(gi100050)
GCA_037145055.1	1	PHAGE_Escher_HK639_NC_016158: hypothetical protein; pgaptmp_000954; phage(gi356870604)
GCA_037145055.1	1	PHAGE_Pseudo_PaMx42_NC_028879: portal protein; pgaptmp_000955; phage(gi971751696)
GCA_037145055.1	1	PHAGE_Acinet_vB_AbaS_TRS1_NC_031098: hypothetical protein; pgaptmp_000956; phage(gi100002)
GCA_037145055.1	1	PHAGE_Pseudo_F116_NC_006552: terminase small subunit; pgaptmp_000957; phage(gi56692920)
GCA_037145055.1	1	PHAGE_Salmon_vB_SosS_Oslo_NC_018279: hypothetical protein; pgaptmp_000958; phage(gi399528837)
GCA_037145055.1	1	hypothetical protein; pgaptmp_000959
GCA_037145055.1	1	hypothetical protein; pgaptmp_000960
GCA_037145055.1	1	hypothetical protein; pgaptmp_000961
GCA_037145055.1	1	PHAGE_Escher_VB_EcoS_Golestan_NC_042084: hypothetical protein; pgaptmp_000962; phage(gi100007)
GCA_037145055.1	1	PHAGE_Entero_N15_NC_001901: gp54; pgaptmp_000963; phage(gi9630497)
GCA_037145055.1	1	PHAGE_Entero_cdtI_NC_009514: lysis protein; pgaptmp_000964; phage(gi148609439)
GCA_037145055.1	1	hypothetical protein; pgaptmp_000965
GCA_037145055.1	1	DUF1133 family protein; pgaptmp_000966
GCA_037145055.1	1	PHAGE_Escher_HK639_NC_016158: Rus Holliday junction resolvase; pgaptmp_000967; phage(gi356870665)
GCA_037145055.1	1	PHAGE_Escher_HK639_NC_016158: hypothetical protein; pgaptmp_000968; phage(gi356870664)
GCA_037145055.1	1	PHAGE_Entero_mEp237_NC_019704: hypothetical protein; pgaptmp_000969; phage(gi435439315)
GCA_037145055.1	1	hypothetical protein; pgaptmp_000970
GCA_037145055.1	1	PHAGE_Pectob_ZF40_NC_019522: putative methylase; pgaptmp_000971; phage(gi422936661)
GCA_037145055.1	1	PHAGE_Salmon_118970_sal3_NC_031940: ATP-dependent helicase; pgaptmp_000972; phage(gi100124)
GCA_037145055.1	1	PHAGE_Pseudo_PS_1_NC_029066: DNA methyltransferase; pgaptmp_000973; phage(gi985757677)
GCA_037145055.1	1	PHAGE_Escher_RCS47_NC_042128: hypothetical protein; pgaptmp_000974; phage(gi100105)
GCA_037145055.1	1	hypothetical protein; pgaptmp_000975
GCA_037145055.1	1	PHAGE_Cronob_ENT47670_NC_019927: hypothetical protein; pgaptmp_000976; phage(gi431810523)
GCA_037145055.1	1	hypothetical protein; pgaptmp_000977
GCA_037145055.1	1	PHAGE_Escher_HK639_NC_016158: replication protein 14; pgaptmp_000978; phage(gi356870655)
GCA_037145055.1	1	PHAGE_Entero_mEp237_NC_019704: DNA replication protein O; pgaptmp_000979; phage(gi435439307)
GCA_037145055.1	1	PHAGE_Escher_HK639_NC_016158: cII; pgaptmp_000980; phage(gi356870652)
GCA_037145055.1	1	PHAGE_Salmon_SEN34_NC_028699: regulatory protein; pgaptmp_000981; phage(gi966201461)
GCA_037145055.1	1	PHAGE_Entero_mEp237_NC_019704: hypothetical protein; pgaptmp_000982; phage(gi435439303)
GCA_037145055.1	1	hypothetical protein; pgaptmp_000983
GCA_037145055.1	1	DUF1482 family protein; pgaptmp_000984
GCA_037145055.1	1	PHAGE_Phage_Gifsy_1_NC_010392: hypothetical protein; pgaptmp_000985; phage(gi169257260)
GCA_037145055.1	1	PHAGE_Entero_HK225_NC_019717: RecE; pgaptmp_000986; phage(gi428782410)
GCA_037145055.1	1	RecT family recombinase; pgaptmp_000987
GCA_037145055.1	1	PHAGE_Escher_HK639_NC_016158: hypothetical protein; pgaptmp_000988; phage(gi356870636)
GCA_037145055.1	1	PHAGE_Entero_mEp237_NC_019704: hypothetical protein; pgaptmp_000989; phage(gi435439294)
GCA_037145055.1	1	attR
GCA_037145055.1	1	excisionase family protein; pgaptmp_000990
GCA_037145055.1	1	PHAGE_Salmon_Fels_1_NC_010391: putative bacteriophage integrase; pgaptmp_000991; phage(gi169257156)
GCA_037145055.1	1	hypothetical protein; pgaptmp_000992
GCA_037145055.1	1	GNAT family N-acetyltransferase; pgaptmp_000993
GCA_037145055.1	1	PHAGE_Bacill_vB_BhaS_171_NC_030904: putative phosphoesterase; pgaptmp_000994; phage(gi100037)

## Sheet: GCA_037145215 (ASM3714521v1)
genome	region	BLAST_HIT
GCA_037145215.1	1	attL
GCA_037145215.1	1	PHAGE_Cronob_ENT39118_NC_019934: DNA polymerase; pgaptmp_000931; phage(gi431811050)
GCA_037145215.1	1	PHAGE_Escher_HK639_NC_016158: UmuD; pgaptmp_000932; phage(gi356870628)
GCA_037145215.1	1	PHAGE_Entero_mEpX2_NC_019705: tail fiber; pgaptmp_000933; phage(gi428765638)
GCA_037145215.1	1	PHAGE_Escher_tonn_NC_049815: capsid maturation protease; pgaptmp_000934; phage(gi100067)
GCA_037145215.1	1	PHAGE_Escher_HK639_NC_016158: host specificity protein; pgaptmp_000935; phage(gi356870623)
GCA_037145215.1	1	PHAGE_Escher_HK639_NC_016158: hypothetical protein; pgaptmp_000936; phage(gi356870616)
GCA_037145215.1	1	PHAGE_Escher_HK639_NC_016158: tail assembly protein; pgaptmp_000937; phage(gi356870622)
GCA_037145215.1	1	PHAGE_Escher_HK639_NC_016158: tail assembly protein K; pgaptmp_000938; phage(gi356870621)
GCA_037145215.1	1	PHAGE_Escher_HK639_NC_016158: minor tail protein L; pgaptmp_000939; phage(gi356870620)
GCA_037145215.1	1	PHAGE_Escher_HK639_NC_016158: minor tail protein; pgaptmp_000940; phage(gi356870619)
GCA_037145215.1	1	hypothetical protein; pgaptmp_000941
GCA_037145215.1	1	PHAGE_Entero_c_1_NC_019706: tail length tape measure protein; pgaptmp_000942; phage(gi428781748)
GCA_037145215.1	1	YniB family protein; pgaptmp_000943
GCA_037145215.1	1	PHAGE_Cronob_phiES15_NC_018454: hypothetical protein; pgaptmp_000944; phage(gi401817604)
GCA_037145215.1	1	PHAGE_Escher_HK639_NC_016158: hypothetical protein; pgaptmp_000945; phage(gi356870614)
GCA_037145215.1	1	PHAGE_Cronob_phiES15_NC_018454: putative major tail protein; pgaptmp_000946; phage(gi401817602)
GCA_037145215.1	1	PHAGE_Escher_HK639_NC_016158: hypothetical protein; pgaptmp_000947; phage(gi356870611)
GCA_037145215.1	1	PHAGE_Escher_HK639_NC_016158: hypothetical protein; pgaptmp_000948; phage(gi356870610)
GCA_037145215.1	1	PHAGE_Escher_HK639_NC_016158: hypothetical protein; pgaptmp_000949; phage(gi356870609)
GCA_037145215.1	1	PHAGE_Salmon_SSU5_NC_018843: hypothetical protein; pgaptmp_000950; phage(gi410491538)
GCA_037145215.1	1	PHAGE_Escher_HK639_NC_016158: hypothetical protein; pgaptmp_000951; phage(gi356870608)
GCA_037145215.1	1	PHAGE_Vibrio_pYD38_B_NC_021561: major capsid protein; pgaptmp_000952; phage(gi514231589)
GCA_037145215.1	1	PHAGE_Dinoro_vB_DshS_R5C_NC_041921: putative single-stranded DNA binding protein; pgaptmp_000953; phage(gi100050)
GCA_037145215.1	1	PHAGE_Escher_HK639_NC_016158: hypothetical protein; pgaptmp_000954; phage(gi356870604)
GCA_037145215.1	1	PHAGE_Pseudo_PaMx42_NC_028879: portal protein; pgaptmp_000955; phage(gi971751696)
GCA_037145215.1	1	PHAGE_Acinet_vB_AbaS_TRS1_NC_031098: hypothetical protein; pgaptmp_000956; phage(gi100002)
GCA_037145215.1	1	PHAGE_Pseudo_F116_NC_006552: terminase small subunit; pgaptmp_000957; phage(gi56692920)
GCA_037145215.1	1	PHAGE_Salmon_vB_SosS_Oslo_NC_018279: hypothetical protein; pgaptmp_000958; phage(gi399528837)
GCA_037145215.1	1	hypothetical protein; pgaptmp_000959
GCA_037145215.1	1	hypothetical protein; pgaptmp_000960
GCA_037145215.1	1	hypothetical protein; pgaptmp_000961
GCA_037145215.1	1	PHAGE_Escher_VB_EcoS_Golestan_NC_042084: hypothetical protein; pgaptmp_000962; phage(gi100007)
GCA_037145215.1	1	PHAGE_Entero_N15_NC_001901: gp54; pgaptmp_000963; phage(gi9630497)
GCA_037145215.1	1	PHAGE_Entero_cdtI_NC_009514: lysis protein; pgaptmp_000964; phage(gi148609439)
GCA_037145215.1	1	hypothetical protein; pgaptmp_000965
GCA_037145215.1	1	DUF1133 family protein; pgaptmp_000966
GCA_037145215.1	1	PHAGE_Escher_HK639_NC_016158: Rus Holliday junction resolvase; pgaptmp_000967; phage(gi356870665)
GCA_037145215.1	1	PHAGE_Escher_HK639_NC_016158: hypothetical protein; pgaptmp_000968; phage(gi356870664)
GCA_037145215.1	1	PHAGE_Entero_mEp237_NC_019704: hypothetical protein; pgaptmp_000969; phage(gi435439315)
GCA_037145215.1	1	hypothetical protein; pgaptmp_000970
GCA_037145215.1	1	PHAGE_Pectob_ZF40_NC_019522: putative methylase; pgaptmp_000971; phage(gi422936661)
GCA_037145215.1	1	PHAGE_Salmon_118970_sal3_NC_031940: ATP-dependent helicase; pgaptmp_000972; phage(gi100124)
GCA_037145215.1	1	PHAGE_Pseudo_PS_1_NC_029066: DNA methyltransferase; pgaptmp_000973; phage(gi985757677)
GCA_037145215.1	1	PHAGE_Escher_RCS47_NC_042128: hypothetical protein; pgaptmp_000974; phage(gi100105)
GCA_037145215.1	1	hypothetical protein; pgaptmp_000975
GCA_037145215.1	1	PHAGE_Cronob_ENT47670_NC_019927: hypothetical protein; pgaptmp_000976; phage(gi431810523)
GCA_037145215.1	1	hypothetical protein; pgaptmp_000977
GCA_037145215.1	1	PHAGE_Escher_HK639_NC_016158: replication protein 14; pgaptmp_000978; phage(gi356870655)
GCA_037145215.1	1	PHAGE_Entero_mEp237_NC_019704: DNA replication protein O; pgaptmp_000979; phage(gi435439307)
GCA_037145215.1	1	PHAGE_Escher_HK639_NC_016158: cII; pgaptmp_000980; phage(gi356870652)
GCA_037145215.1	1	PHAGE_Salmon_SEN34_NC_028699: regulatory protein; pgaptmp_000981; phage(gi966201461)
GCA_037145215.1	1	PHAGE_Entero_mEp237_NC_019704: hypothetical protein; pgaptmp_000982; phage(gi435439303)
GCA_037145215.1	1	hypothetical protein; pgaptmp_000983
GCA_037145215.1	1	DUF1482 family protein; pgaptmp_000984
GCA_037145215.1	1	PHAGE_Phage_Gifsy_1_NC_010392: hypothetical protein; pgaptmp_000985; phage(gi169257260)
GCA_037145215.1	1	PHAGE_Entero_HK225_NC_019717: RecE; pgaptmp_000986; phage(gi428782410)
GCA_037145215.1	1	RecT family recombinase; pgaptmp_000987
GCA_037145215.1	1	PHAGE_Escher_HK639_NC_016158: hypothetical protein; pgaptmp_000988; phage(gi356870636)
GCA_037145215.1	1	PHAGE_Entero_mEp237_NC_019704: hypothetical protein; pgaptmp_000989; phage(gi435439294)
GCA_037145215.1	1	attR
GCA_037145215.1	1	excisionase family protein; pgaptmp_000990
GCA_037145215.1	1	PHAGE_Salmon_Fels_1_NC_010391: putative bacteriophage integrase; pgaptmp_000991; phage(gi169257156)
GCA_037145215.1	1	hypothetical protein; pgaptmp_000992
GCA_037145215.1	1	GNAT family N-acetyltransferase; pgaptmp_000993
GCA_037145215.1	1	PHAGE_Bacill_vB_BhaS_171_NC_030904: putative phosphoesterase; pgaptmp_000994; phage(gi100037)

## Sheet: GCA_037145235 (ASM3714523v1)
genome	region	BLAST_HIT
GCA_037145235.1	1	PHAGE_Bacill_vB_BhaS_171_NC_030904: putative phosphoesterase; pgaptmp_001137; phage(gi100037)
GCA_037145235.1	1	GNAT family N-acetyltransferase; pgaptmp_001138
GCA_037145235.1	1	hypothetical protein; pgaptmp_001139
GCA_037145235.1	1	attL
GCA_037145235.1	1	PHAGE_Salmon_Fels_1_NC_010391: putative bacteriophage integrase; pgaptmp_001140; phage(gi169257156)
GCA_037145235.1	1	excisionase family protein; pgaptmp_001141
GCA_037145235.1	1	PHAGE_Entero_mEp237_NC_019704: hypothetical protein; pgaptmp_001142; phage(gi435439294)
GCA_037145235.1	1	PHAGE_Escher_HK639_NC_016158: hypothetical protein; pgaptmp_001143; phage(gi356870636)
GCA_037145235.1	1	RecT family recombinase; pgaptmp_001144
GCA_037145235.1	1	PHAGE_Entero_HK225_NC_019717: RecE; pgaptmp_001145; phage(gi428782410)
GCA_037145235.1	1	PHAGE_Phage_Gifsy_1_NC_010392: hypothetical protein; pgaptmp_001146; phage(gi169257260)
GCA_037145235.1	1	DUF1482 family protein; pgaptmp_001147
GCA_037145235.1	1	hypothetical protein; pgaptmp_001148
GCA_037145235.1	1	PHAGE_Entero_mEp237_NC_019704: hypothetical protein; pgaptmp_001149; phage(gi435439303)
GCA_037145235.1	1	PHAGE_Salmon_SEN34_NC_028699: regulatory protein; pgaptmp_001150; phage(gi966201461)
GCA_037145235.1	1	PHAGE_Escher_HK639_NC_016158: cII; pgaptmp_001151; phage(gi356870652)
GCA_037145235.1	1	PHAGE_Entero_mEp237_NC_019704: DNA replication protein O; pgaptmp_001152; phage(gi435439307)
GCA_037145235.1	1	PHAGE_Escher_HK639_NC_016158: replication protein 14; pgaptmp_001153; phage(gi356870655)
GCA_037145235.1	1	hypothetical protein; pgaptmp_001154
GCA_037145235.1	1	PHAGE_Cronob_ENT47670_NC_019927: hypothetical protein; pgaptmp_001155; phage(gi431810523)
GCA_037145235.1	1	hypothetical protein; pgaptmp_001156
GCA_037145235.1	1	PHAGE_Escher_RCS47_NC_042128: hypothetical protein; pgaptmp_001157; phage(gi100105)
GCA_037145235.1	1	PHAGE_Pseudo_PS_1_NC_029066: DNA methyltransferase; pgaptmp_001158; phage(gi985757677)
GCA_037145235.1	1	PHAGE_Salmon_118970_sal3_NC_031940: ATP-dependent helicase; pgaptmp_001159; phage(gi100124)
GCA_037145235.1	1	PHAGE_Pectob_ZF40_NC_019522: putative methylase; pgaptmp_001160; phage(gi422936661)
GCA_037145235.1	1	hypothetical protein; pgaptmp_001161
GCA_037145235.1	1	PHAGE_Entero_mEp237_NC_019704: hypothetical protein; pgaptmp_001162; phage(gi435439315)
GCA_037145235.1	1	PHAGE_Escher_HK639_NC_016158: hypothetical protein; pgaptmp_001163; phage(gi356870664)
GCA_037145235.1	1	PHAGE_Escher_HK639_NC_016158: Rus Holliday junction resolvase; pgaptmp_001164; phage(gi356870665)
GCA_037145235.1	1	DUF1133 family protein; pgaptmp_001165
GCA_037145235.1	1	hypothetical protein; pgaptmp_001166
GCA_037145235.1	1	PHAGE_Entero_cdtI_NC_009514: lysis protein; pgaptmp_001167; phage(gi148609439)
GCA_037145235.1	1	PHAGE_Entero_N15_NC_001901: gp54; pgaptmp_001168; phage(gi9630497)
GCA_037145235.1	1	PHAGE_Escher_VB_EcoS_Golestan_NC_042084: hypothetical protein; pgaptmp_001169; phage(gi100007)
GCA_037145235.1	1	hypothetical protein; pgaptmp_001170
GCA_037145235.1	1	hypothetical protein; pgaptmp_001171
GCA_037145235.1	1	hypothetical protein; pgaptmp_001172
GCA_037145235.1	1	PHAGE_Salmon_vB_SosS_Oslo_NC_018279: hypothetical protein; pgaptmp_001173; phage(gi399528837)
GCA_037145235.1	1	PHAGE_Pseudo_F116_NC_006552: terminase small subunit; pgaptmp_001174; phage(gi56692920)
GCA_037145235.1	1	PHAGE_Acinet_vB_AbaS_TRS1_NC_031098: hypothetical protein; pgaptmp_001175; phage(gi100002)
GCA_037145235.1	1	PHAGE_Pseudo_PaMx42_NC_028879: portal protein; pgaptmp_001176; phage(gi971751696)
GCA_037145235.1	1	PHAGE_Escher_HK639_NC_016158: hypothetical protein; pgaptmp_001177; phage(gi356870604)
GCA_037145235.1	1	PHAGE_Dinoro_vB_DshS_R5C_NC_041921: putative single-stranded DNA binding protein; pgaptmp_001178; phage(gi100050)
GCA_037145235.1	1	PHAGE_Vibrio_pYD38_B_NC_021561: major capsid protein; pgaptmp_001179; phage(gi514231589)
GCA_037145235.1	1	PHAGE_Escher_HK639_NC_016158: hypothetical protein; pgaptmp_001180; phage(gi356870608)
GCA_037145235.1	1	PHAGE_Salmon_SSU5_NC_018843: hypothetical protein; pgaptmp_001181; phage(gi410491538)
GCA_037145235.1	1	PHAGE_Escher_HK639_NC_016158: hypothetical protein; pgaptmp_001182; phage(gi356870609)
GCA_037145235.1	1	PHAGE_Escher_HK639_NC_016158: hypothetical protein; pgaptmp_001183; phage(gi356870610)
GCA_037145235.1	1	PHAGE_Escher_HK639_NC_016158: hypothetical protein; pgaptmp_001184; phage(gi356870611)
GCA_037145235.1	1	PHAGE_Cronob_phiES15_NC_018454: putative major tail protein; pgaptmp_001185; phage(gi401817602)
GCA_037145235.1	1	PHAGE_Escher_HK639_NC_016158: hypothetical protein; pgaptmp_001186; phage(gi356870614)
GCA_037145235.1	1	PHAGE_Edward_eiAU_NC_042029: tail assembly protein; pgaptmp_001187; phage(gi100053)
GCA_037145235.1	1	YniB family protein; pgaptmp_001188
GCA_037145235.1	1	PHAGE_Entero_c_1_NC_019706: tail length tape measure protein; pgaptmp_001189; phage(gi428781748)
GCA_037145235.1	1	hypothetical protein; pgaptmp_001190
GCA_037145235.1	1	PHAGE_Escher_HK639_NC_016158: minor tail protein; pgaptmp_001191; phage(gi356870619)
GCA_037145235.1	1	PHAGE_Escher_HK639_NC_016158: minor tail protein L; pgaptmp_001192; phage(gi356870620)
GCA_037145235.1	1	PHAGE_Escher_HK639_NC_016158: tail assembly protein K; pgaptmp_001193; phage(gi356870621)
GCA_037145235.1	1	PHAGE_Escher_HK639_NC_016158: tail assembly protein; pgaptmp_001194; phage(gi356870622)
GCA_037145235.1	1	PHAGE_Escher_HK639_NC_016158: hypothetical protein; pgaptmp_001195; phage(gi356870616)
GCA_037145235.1	1	PHAGE_Escher_HK639_NC_016158: host specificity protein; pgaptmp_001196; phage(gi356870623)
GCA_037145235.1	1	PHAGE_Escher_tonn_NC_049815: capsid maturation protease; pgaptmp_001197; phage(gi100067)
GCA_037145235.1	1	PHAGE_Entero_mEpX2_NC_019705: tail fiber; pgaptmp_001198; phage(gi428765638)
GCA_037145235.1	1	PHAGE_Escher_HK639_NC_016158: UmuD; pgaptmp_001199; phage(gi356870628)
GCA_037145235.1	1	PHAGE_Cronob_ENT39118_NC_019934: DNA polymerase; pgaptmp_001200; phage(gi431811050)
GCA_037145235.1	1	attR

## Sheet: GCA_902164725 (NZ_LR607338.1)
genome	region	BLAST_HIT
NZ_LR607338.1	1	PHAGE_Escher_HK639_NC_016158: tail assembly protein; FN633_RS00520; phage(gi356870622)
NZ_LR607338.1	1	PHAGE_Escher_HK639_NC_016158: tail assembly protein K; FN633_RS00525; phage(gi356870621)
NZ_LR607338.1	1	PHAGE_Escher_HK639_NC_016158: minor tail protein L; FN633_RS00530; phage(gi356870620)
NZ_LR607338.1	1	PHAGE_Escher_HK639_NC_016158: minor tail protein; FN633_RS00535; phage(gi356870619)
NZ_LR607338.1	1	PHAGE_Entero_c_1_NC_019706: tail length tape measure protein; FN633_RS00540; phage(gi428781748)
NZ_LR607338.1	1	PHAGE_Escher_HK639_NC_016158: tail length tape measure protein; FN633_RS00545; phage(gi356870615)
NZ_LR607338.1	1	PHAGE_Cronob_phiES15_NC_018454: hypothetical protein; FN633_RS18440; phage(gi401817604)
NZ_LR607338.1	1	PHAGE_Escher_HK639_NC_016158: hypothetical protein; FN633_RS00555; phage(gi356870614)
NZ_LR607338.1	1	PHAGE_Cronob_phiES15_NC_018454: putative major tail protein; FN633_RS00560; phage(gi401817602)
NZ_LR607338.1	1	PHAGE_Escher_HK639_NC_016158: hypothetical protein; FN633_RS00565; phage(gi356870611)
NZ_LR607338.1	1	PHAGE_Escher_HK639_NC_016158: hypothetical protein; FN633_RS00570; phage(gi356870610)
NZ_LR607338.1	1	PHAGE_Escher_HK639_NC_016158: hypothetical protein; FN633_RS00575; phage(gi356870609)
NZ_LR607338.1	1	PHAGE_Escher_HK639_NC_016158: hypothetical protein; FN633_RS00580; phage(gi356870608)
NZ_LR607338.1	1	PHAGE_Escher_HK639_NC_016158: hypothetical protein; FN633_RS00585; phage(gi356870607)
NZ_LR607338.1	1	PHAGE_Escher_HK639_NC_016158: hypothetical protein; FN633_RS00590; phage(gi356870606)
NZ_LR607338.1	1	PHAGE_Escher_HK639_NC_016158: hypothetical protein; FN633_RS00595; phage(gi356870605)
NZ_LR607338.1	1	PHAGE_Escher_HK639_NC_016158: hypothetical protein; FN633_RS00600; phage(gi356870604)
NZ_LR607338.1	1	PHAGE_Escher_HK639_NC_016158: hypothetical protein; FN633_RS00605; phage(gi356870603)
NZ_LR607338.1	1	PHAGE_Escher_HK639_NC_016158: terminase large subunit; FN633_RS00610; phage(gi356870602)
NZ_LR607338.1	2	PHAGE_Erwini_vB_EhrS_49_NC_048197: tail fiber protein; FN633_RS06580; phage(gi100052)
NZ_LR607338.1	2	PHAGE_Pectob_ZF40_NC_019522: putative replication protein; FN633_RS06585; phage(gi422936654)
NZ_LR607338.1	2	PHAGE_Entero_ST104_NC_005841: gp12; FN633_RS06590; phage(gi46358676)
NZ_LR607338.1	2	PHAGE_Pectob_ZF40_NC_019522: hypothetical protein; FN633_RS06595; phage(gi422936656)
NZ_LR607338.1	2	hypothetical protein; FN633_RS06600
NZ_LR607338.1	2	DUF1133 family protein; FN633_RS06605
NZ_LR607338.1	2	PHAGE_Salmon_SPN3UB_NC_019545: hypothetical protein; FN633_RS06610; phage(gi423262443)
NZ_LR607338.1	2	PHAGE_Cronob_phiES15_NC_018454: putative endolysin; FN633_RS06615; phage(gi401817587)
NZ_LR607338.1	2	PHAGE_Salmon_118970_sal3_NC_031940: DNA primase; FN633_RS06620; phage(gi100132)
NZ_LR607338.1	2	PHAGE_Entero_SfV_NC_003444: putative Rz1 lytic protein; FN633_RS18485; phage(gi19549039)
NZ_LR607338.1	2	PHAGE_Salmon_SEN34_NC_028699: hypothetical protein; FN633_RS06630; phage(gi966201429)
NZ_LR607338.1	2	PHAGE_Salmon_SEN34_NC_028699: hypothetical protein; FN633_RS06635; phage(gi966201430)
NZ_LR607338.1	2	PHAGE_Salmon_SEN34_NC_028699: hypothetical protein; FN633_RS06640; phage(gi966201431)
NZ_LR607338.1	2	PHAGE_Salmon_SEN34_NC_028699: hypothetical protein; FN633_RS06645; phage(gi966201432)
NZ_LR607338.1	2	NTP pyrophosphohydrolase; FN633_RS18490
NZ_LR607338.1	2	PHAGE_Salmon_SEN34_NC_028699: tail tape measure protein; FN633_RS06655; phage(gi966201433)
NZ_LR607338.1	2	lytic transglycosylase catalytic; FN633_RS18375
NZ_LR607338.1	2	PHAGE_Salmon_SEN34_NC_028699: hypothetical protein; FN633_RS06660; phage(gi966201434)
NZ_LR607338.1	2	PHAGE_Salmon_SEN34_NC_028699: hypothetical protein; FN633_RS06665; phage(gi966201435)
NZ_LR607338.1	2	PHAGE_Salmon_SEN34_NC_028699: hypothetical protein; FN633_RS06670; phage(gi966201436)
NZ_LR607338.1	2	PHAGE_Salmon_SEN34_NC_028699: baseplate assembly protein; FN633_RS06675; phage(gi966201439)
NZ_LR607338.1	2	PHAGE_Salmon_SEN34_NC_028699: hypothetical protein; FN633_RS06680; phage(gi966201441)
NZ_LR607338.1	2	PHAGE_Salmon_SEN34_NC_028699: hypothetical protein; FN633_RS06685; phage(gi966201442)
NZ_LR607338.1	2	PHAGE_Salmon_SEN34_NC_028699: hypothetical protein; FN633_RS06690; phage(gi966201443)
NZ_LR607338.1	2	PHAGE_Escher_P2_NC_041848: holin; FN633_RS06695; phage(gi100034)
NZ_LR607338.1	2	PHAGE_Escher_pro483_NC_028943: putative tail fiber assembly protein; FN633_RS06700; phage(gi971758533)
NZ_LR607338.1	3	PHAGE_Entero_HK022_NC_002166: gp24; FN633_RS09125; phage(gi9634142)
NZ_LR607338.1	3	PHAGE_Cronob_ENT39118_NC_019934: tail assembly protein; FN633_RS09130; phage(gi431811064)
NZ_LR607338.1	3	PHAGE_Cronob_ENT39118_NC_019934: minor tail protein; FN633_RS09135; phage(gi431811059)
NZ_LR607338.1	3	PHAGE_Entero_HK022_NC_002166: gp18; FN633_RS09140; phage(gi9634136)
NZ_LR607338.1	3	phage tail protein; FN633_RS18510
NZ_LR607338.1	3	PHAGE_Escher_HK75_NC_016160: minor tail protein; FN633_RS18515; phage(gi356870692)
NZ_LR607338.1	3	PHAGE_Entero_HK022_NC_002166: tail length tape measure protein; FN633_RS09150; phage(gi9634134)
NZ_LR607338.1	3	PHAGE_Entero_HK022_NC_002166: tail length tape measure protein; FN633_RS09155; phage(gi9634134)
NZ_LR607338.1	3	PHAGE_Cronob_phiES15_NC_018454: hypothetical protein; FN633_RS09160; phage(gi401817606)
NZ_LR607338.1	3	PHAGE_Entero_HK022_NC_002166: lambda gpG analog; FN633_RS09165; phage(gi9634132)
NZ_LR607338.1	3	PHAGE_Entero_HK022_NC_002166: major tail subunit; FN633_RS09170; phage(gi9634131)
NZ_LR607338.1	3	PHAGE_Entero_HK022_NC_002166: gp11; FN633_RS09175; phage(gi9634130)
NZ_LR607338.1	3	PHAGE_Entero_HK022_NC_002166: gp10; FN633_RS09180; phage(gi9634129)
NZ_LR607338.1	3	PHAGE_Entero_mEp235_NC_019708: head-tail connector II; FN633_RS09185; phage(gi428781817)
NZ_LR607338.1	3	PHAGE_Entero_mEp390_NC_019721: head maturation protease; FN633_RS09195; phage(gi428782668)
NZ_LR607338.1	3	PHAGE_Entero_HK022_NC_002166: head portal protein; FN633_RS09200; phage(gi9634122)
NZ_LR607338.1	3	PHAGE_Pseudo_PAJU2_NC_011373: putative terminase; FN633_RS09205; phage(gi209552421)
NZ_LR607338.1	3	PHAGE_Pseudo_PAJU2_NC_011373: hypothetical protein; FN633_RS09210; phage(gi209552420)
NZ_LR607338.1	3	PHAGE_Escher_HK75_NC_016160: hypothetical protein; FN633_RS09215; phage(gi356870735)
NZ_LR607338.1	3	PHAGE_Rhizob_16_3_NC_011103: holin; FN633_RS09220; phage(gi195546640)
NZ_LR607338.1	3	PHAGE_Entero_HK140_NC_019710: central tail fiber; FN633_RS09225; phage(gi428781960)
NZ_LR607338.1	3	PHAGE_Salmon_UPF_BP1_NC_047875: hypothetical protein; FN633_RS09230; phage(gi100027)
NZ_LR607338.1	3	PHAGE_Entero_phi80_NC_021190: holin; FN633_RS09235; phage(gi824479635)

[truncated: 1 more sheets: G3 (CP166292)]
